# Supplementary material for: DRUG-seq for miniaturized high-throughput transcriptome profiling in drug discovery
Source: Nat Commun. 2018 Oct 17;9:4307. doi: 10.1038/s41467-018-06500-x (PMC6192987; doi:10.1038/s41467-018-06500-x)
Supplement: Supplementary file 3 — Supplementary Data 2 [file 41467_2018_6500_MOESM3_ESM.xlsx]

## Sheet: DRUG-seq primers
well_position	barcode	primer_sequence
A1	AACAAGGTAC	AAGCAGTGGTATCAACGCAGAGTACAACAAGGTACNNNNNNNNNNTTTTTTTTTTTTTTTTTTTTTTTTV
B1	AACAATCAGG	AAGCAGTGGTATCAACGCAGAGTACAACAATCAGGNNNNNNNNNNTTTTTTTTTTTTTTTTTTTTTTTTV
C1	AACATGGAGA	AAGCAGTGGTATCAACGCAGAGTACAACATGGAGANNNNNNNNNNTTTTTTTTTTTTTTTTTTTTTTTTV
D1	AACATTACCG	AAGCAGTGGTATCAACGCAGAGTACAACATTACCGNNNNNNNNNNTTTTTTTTTTTTTTTTTTTTTTTTV
E1	AACCGCGACT	AAGCAGTGGTATCAACGCAGAGTACAACCGCGACTNNNNNNNNNNTTTTTTTTTTTTTTTTTTTTTTTTV
F1	AACCGGAAGG	AAGCAGTGGTATCAACGCAGAGTACAACCGGAAGGNNNNNNNNNNTTTTTTTTTTTTTTTTTTTTTTTTV
G1	AACCTCATAG	AAGCAGTGGTATCAACGCAGAGTACAACCTCATAGNNNNNNNNNNTTTTTTTTTTTTTTTTTTTTTTTTV
H1	AACGTAAGCT	AAGCAGTGGTATCAACGCAGAGTACAACGTAAGCTNNNNNNNNNNTTTTTTTTTTTTTTTTTTTTTTTTV
I1	AAGACGGATT	AAGCAGTGGTATCAACGCAGAGTACAAGACGGATTNNNNNNNNNNTTTTTTTTTTTTTTTTTTTTTTTTV
J1	AAGATCGGCG	AAGCAGTGGTATCAACGCAGAGTACAAGATCGGCGNNNNNNNNNNTTTTTTTTTTTTTTTTTTTTTTTTV
K1	AAGCGATGTT	AAGCAGTGGTATCAACGCAGAGTACAAGCGATGTTNNNNNNNNNNTTTTTTTTTTTTTTTTTTTTTTTTV
L1	AAGCGTTCAG	AAGCAGTGGTATCAACGCAGAGTACAAGCGTTCAGNNNNNNNNNNTTTTTTTTTTTTTTTTTTTTTTTTV
M1	AAGGTCTGGA	AAGCAGTGGTATCAACGCAGAGTACAAGGTCTGGANNNNNNNNNNTTTTTTTTTTTTTTTTTTTTTTTTV
N1	AAGTTAGCGC	AAGCAGTGGTATCAACGCAGAGTACAAGTTAGCGCNNNNNNNNNNTTTTTTTTTTTTTTTTTTTTTTTTV
O1	AATAGCCACA	AAGCAGTGGTATCAACGCAGAGTACAATAGCCACANNNNNNNNNNTTTTTTTTTTTTTTTTTTTTTTTTV
P1	AATCACGCGA	AAGCAGTGGTATCAACGCAGAGTACAATCACGCGANNNNNNNNNNTTTTTTTTTTTTTTTTTTTTTTTTV
A2	AACACCTAGT	AAGCAGTGGTATCAACGCAGAGTACAACACCTAGTNNNNNNNNNNTTTTTTTTTTTTTTTTTTTTTTTTV
B2	AACAGGCAAT	AAGCAGTGGTATCAACGCAGAGTACAACAGGCAATNNNNNNNNNNTTTTTTTTTTTTTTTTTTTTTTTTV
C2	AACCAGCCAG	AAGCAGTGGTATCAACGCAGAGTACAACCAGCCAGNNNNNNNNNNTTTTTTTTTTTTTTTTTTTTTTTTV
D2	AACCAGTTGA	AAGCAGTGGTATCAACGCAGAGTACAACCAGTTGANNNNNNNNNNTTTTTTTTTTTTTTTTTTTTTTTTV
E2	AACCGGCGTA	AAGCAGTGGTATCAACGCAGAGTACAACCGGCGTANNNNNNNNNNTTTTTTTTTTTTTTTTTTTTTTTTV
F2	AACCTAGTCC	AAGCAGTGGTATCAACGCAGAGTACAACCTAGTCCNNNNNNNNNNTTTTTTTTTTTTTTTTTTTTTTTTV
G2	AACTCTACAC	AAGCAGTGGTATCAACGCAGAGTACAACTCTACACNNNNNNNNNNTTTTTTTTTTTTTTTTTTTTTTTTV
H2	AACTGTGTCA	AAGCAGTGGTATCAACGCAGAGTACAACTGTGTCANNNNNNNNNNTTTTTTTTTTTTTTTTTTTTTTTTV
I2	AAGATGTCCA	AAGCAGTGGTATCAACGCAGAGTACAAGATGTCCANNNNNNNNNNTTTTTTTTTTTTTTTTTTTTTTTTV
J2	AAGCATATGG	AAGCAGTGGTATCAACGCAGAGTACAAGCATATGGNNNNNNNNNNTTTTTTTTTTTTTTTTTTTTTTTTV
K2	AAGCTCACCT	AAGCAGTGGTATCAACGCAGAGTACAAGCTCACCTNNNNNNNNNNTTTTTTTTTTTTTTTTTTTTTTTTV
L2	AAGGCATGCG	AAGCAGTGGTATCAACGCAGAGTACAAGGCATGCGNNNNNNNNNNTTTTTTTTTTTTTTTTTTTTTTTTV
M2	AAGTTCCTTG	AAGCAGTGGTATCAACGCAGAGTACAAGTTCCTTGNNNNNNNNNNTTTTTTTTTTTTTTTTTTTTTTTTV
N2	AATACCGGTA	AAGCAGTGGTATCAACGCAGAGTACAATACCGGTANNNNNNNNNNTTTTTTTTTTTTTTTTTTTTTTTTV
O2	AATCCATCTG	AAGCAGTGGTATCAACGCAGAGTACAATCCATCTGNNNNNNNNNNTTTTTTTTTTTTTTTTTTTTTTTTV
P2	AATCCGCTCC	AAGCAGTGGTATCAACGCAGAGTACAATCCGCTCCNNNNNNNNNNTTTTTTTTTTTTTTTTTTTTTTTTV
A3	AATCCTACCA	AAGCAGTGGTATCAACGCAGAGTACAATCCTACCANNNNNNNNNNTTTTTTTTTTTTTTTTTTTTTTTTV
B3	AATCGTCCGC	AAGCAGTGGTATCAACGCAGAGTACAATCGTCCGCNNNNNNNNNNTTTTTTTTTTTTTTTTTTTTTTTTV
C3	AATGAGAGCA	AAGCAGTGGTATCAACGCAGAGTACAATGAGAGCANNNNNNNNNNTTTTTTTTTTTTTTTTTTTTTTTTV
D3	AATGTCAGTG	AAGCAGTGGTATCAACGCAGAGTACAATGTCAGTGNNNNNNNNNNTTTTTTTTTTTTTTTTTTTTTTTTV
E3	ACAACAGTCG	AAGCAGTGGTATCAACGCAGAGTACACAACAGTCGNNNNNNNNNNTTTTTTTTTTTTTTTTTTTTTTTTV
F3	ACAACCATAC	AAGCAGTGGTATCAACGCAGAGTACACAACCATACNNNNNNNNNNTTTTTTTTTTTTTTTTTTTTTTTTV
G3	ACACAATCTC	AAGCAGTGGTATCAACGCAGAGTACACACAATCTCNNNNNNNNNNTTTTTTTTTTTTTTTTTTTTTTTTV
H3	ACACAGTGAA	AAGCAGTGGTATCAACGCAGAGTACACACAGTGAANNNNNNNNNNTTTTTTTTTTTTTTTTTTTTTTTTV
I3	ACACGGTCCT	AAGCAGTGGTATCAACGCAGAGTACACACGGTCCTNNNNNNNNNNTTTTTTTTTTTTTTTTTTTTTTTTV
J3	ACACTTGCTG	AAGCAGTGGTATCAACGCAGAGTACACACTTGCTGNNNNNNNNNNTTTTTTTTTTTTTTTTTTTTTTTTV
K3	ACCAGGACCA	AAGCAGTGGTATCAACGCAGAGTACACCAGGACCANNNNNNNNNNTTTTTTTTTTTTTTTTTTTTTTTTV
L3	ACCATAACAC	AAGCAGTGGTATCAACGCAGAGTACACCATAACACNNNNNNNNNNTTTTTTTTTTTTTTTTTTTTTTTTV
M3	ACCGGTACAG	AAGCAGTGGTATCAACGCAGAGTACACCGGTACAGNNNNNNNNNNTTTTTTTTTTTTTTTTTTTTTTTTV
N3	ACCGTACTTC	AAGCAGTGGTATCAACGCAGAGTACACCGTACTTCNNNNNNNNNNTTTTTTTTTTTTTTTTTTTTTTTTV
O3	ACCTGTCCGA	AAGCAGTGGTATCAACGCAGAGTACACCTGTCCGANNNNNNNNNNTTTTTTTTTTTTTTTTTTTTTTTTV
P3	ACCTTATGTG	AAGCAGTGGTATCAACGCAGAGTACACCTTATGTGNNNNNNNNNNTTTTTTTTTTTTTTTTTTTTTTTTV
A4	AATGAACACG	AAGCAGTGGTATCAACGCAGAGTACAATGAACACGNNNNNNNNNNTTTTTTTTTTTTTTTTTTTTTTTTV
B4	AATGACCTTC	AAGCAGTGGTATCAACGCAGAGTACAATGACCTTCNNNNNNNNNNTTTTTTTTTTTTTTTTTTTTTTTTV
C4	AATTAGGCCG	AAGCAGTGGTATCAACGCAGAGTACAATTAGGCCGNNNNNNNNNNTTTTTTTTTTTTTTTTTTTTTTTTV
D4	AATTGCGATG	AAGCAGTGGTATCAACGCAGAGTACAATTGCGATGNNNNNNNNNNTTTTTTTTTTTTTTTTTTTTTTTTV
E4	ACAACGGAGC	AAGCAGTGGTATCAACGCAGAGTACACAACGGAGCNNNNNNNNNNTTTTTTTTTTTTTTTTTTTTTTTTV
F4	ACAAGCGCGA	AAGCAGTGGTATCAACGCAGAGTACACAAGCGCGANNNNNNNNNNTTTTTTTTTTTTTTTTTTTTTTTTV
G4	ACACCGAATT	AAGCAGTGGTATCAACGCAGAGTACACACCGAATTNNNNNNNNNNTTTTTTTTTTTTTTTTTTTTTTTTV
H4	ACACGCAGTA	AAGCAGTGGTATCAACGCAGAGTACACACGCAGTANNNNNNNNNNTTTTTTTTTTTTTTTTTTTTTTTTV
I4	ACAGTGCCAA	AAGCAGTGGTATCAACGCAGAGTACACAGTGCCAANNNNNNNNNNTTTTTTTTTTTTTTTTTTTTTTTTV
J4	ACATGTGTGC	AAGCAGTGGTATCAACGCAGAGTACACATGTGTGCNNNNNNNNNNTTTTTTTTTTTTTTTTTTTTTTTTV
K4	ACCGAACCGT	AAGCAGTGGTATCAACGCAGAGTACACCGAACCGTNNNNNNNNNNTTTTTTTTTTTTTTTTTTTTTTTTV
L4	ACCGAGAGTC	AAGCAGTGGTATCAACGCAGAGTACACCGAGAGTCNNNNNNNNNNTTTTTTTTTTTTTTTTTTTTTTTTV
M4	ACCTCCGACA	AAGCAGTGGTATCAACGCAGAGTACACCTCCGACANNNNNNNNNNTTTTTTTTTTTTTTTTTTTTTTTTV
N4	ACCTCTCTCC	AAGCAGTGGTATCAACGCAGAGTACACCTCTCTCCNNNNNNNNNNTTTTTTTTTTTTTTTTTTTTTTTTV
O4	ACGAATGACA	AAGCAGTGGTATCAACGCAGAGTACACGAATGACANNNNNNNNNNTTTTTTTTTTTTTTTTTTTTTTTTV
P4	ACGCCTCAAC	AAGCAGTGGTATCAACGCAGAGTACACGCCTCAACNNNNNNNNNNTTTTTTTTTTTTTTTTTTTTTTTTV
A5	ACGCCTTCGT	AAGCAGTGGTATCAACGCAGAGTACACGCCTTCGTNNNNNNNNNNTTTTTTTTTTTTTTTTTTTTTTTTV
B5	ACGCTGGATA	AAGCAGTGGTATCAACGCAGAGTACACGCTGGATANNNNNNNNNNTTTTTTTTTTTTTTTTTTTTTTTTV
C5	ACGTGCTGAT	AAGCAGTGGTATCAACGCAGAGTACACGTGCTGATNNNNNNNNNNTTTTTTTTTTTTTTTTTTTTTTTTV
D5	ACTCCAAGCC	AAGCAGTGGTATCAACGCAGAGTACACTCCAAGCCNNNNNNNNNNTTTTTTTTTTTTTTTTTTTTTTTTV
E5	ACTTAACTGC	AAGCAGTGGTATCAACGCAGAGTACACTTAACTGCNNNNNNNNNNTTTTTTTTTTTTTTTTTTTTTTTTV
F5	ACTTCATCAC	AAGCAGTGGTATCAACGCAGAGTACACTTCATCACNNNNNNNNNNTTTTTTTTTTTTTTTTTTTTTTTTV
G5	ACTTGAGGAA	AAGCAGTGGTATCAACGCAGAGTACACTTGAGGAANNNNNNNNNNTTTTTTTTTTTTTTTTTTTTTTTTV
H5	ACTTGTAAGG	AAGCAGTGGTATCAACGCAGAGTACACTTGTAAGGNNNNNNNNNNTTTTTTTTTTTTTTTTTTTTTTTTV
I5	AGACCGTTAT	AAGCAGTGGTATCAACGCAGAGTACAGACCGTTATNNNNNNNNNNTTTTTTTTTTTTTTTTTTTTTTTTV
J5	AGACTAGCAT	AAGCAGTGGTATCAACGCAGAGTACAGACTAGCATNNNNNNNNNNTTTTTTTTTTTTTTTTTTTTTTTTV
K5	AGAGTGTAAC	AAGCAGTGGTATCAACGCAGAGTACAGAGTGTAACNNNNNNNNNNTTTTTTTTTTTTTTTTTTTTTTTTV
L5	AGAGTTCTGC	AAGCAGTGGTATCAACGCAGAGTACAGAGTTCTGCNNNNNNNNNNTTTTTTTTTTTTTTTTTTTTTTTTV
M5	AGCATGTCAT	AAGCAGTGGTATCAACGCAGAGTACAGCATGTCATNNNNNNNNNNTTTTTTTTTTTTTTTTTTTTTTTTV
N5	AGCCACTAGC	AAGCAGTGGTATCAACGCAGAGTACAGCCACTAGCNNNNNNNNNNTTTTTTTTTTTTTTTTTTTTTTTTV
O5	AGCGATAACG	AAGCAGTGGTATCAACGCAGAGTACAGCGATAACGNNNNNNNNNNTTTTTTTTTTTTTTTTTTTTTTTTV
P5	AGCGTACAAT	AAGCAGTGGTATCAACGCAGAGTACAGCGTACAATNNNNNNNNNNTTTTTTTTTTTTTTTTTTTTTTTTV
A6	ACGGTCCGTT	AAGCAGTGGTATCAACGCAGAGTACACGGTCCGTTNNNNNNNNNNTTTTTTTTTTTTTTTTTTTTTTTTV
B6	ACGTAGGCAC	AAGCAGTGGTATCAACGCAGAGTACACGTAGGCACNNNNNNNNNNTTTTTTTTTTTTTTTTTTTTTTTTV
C6	ACTGGCGCAT	AAGCAGTGGTATCAACGCAGAGTACACTGGCGCATNNNNNNNNNNTTTTTTTTTTTTTTTTTTTTTTTTV
D6	ACTGGCTTCC	AAGCAGTGGTATCAACGCAGAGTACACTGGCTTCCNNNNNNNNNNTTTTTTTTTTTTTTTTTTTTTTTTV
E6	ACTTCGTTGA	AAGCAGTGGTATCAACGCAGAGTACACTTCGTTGANNNNNNNNNNTTTTTTTTTTTTTTTTTTTTTTTTV
F6	ACTTCTCCTG	AAGCAGTGGTATCAACGCAGAGTACACTTCTCCTGNNNNNNNNNNTTTTTTTTTTTTTTTTTTTTTTTTV
G6	AGAACCACGG	AAGCAGTGGTATCAACGCAGAGTACAGAACCACGGNNNNNNNNNNTTTTTTTTTTTTTTTTTTTTTTTTV
H6	AGAAGCAATC	AAGCAGTGGTATCAACGCAGAGTACAGAAGCAATCNNNNNNNNNNTTTTTTTTTTTTTTTTTTTTTTTTV
I6	AGAGATGCAG	AAGCAGTGGTATCAACGCAGAGTACAGAGATGCAGNNNNNNNNNNTTTTTTTTTTTTTTTTTTTTTTTTV
J6	AGAGCTTACA	AAGCAGTGGTATCAACGCAGAGTACAGAGCTTACANNNNNNNNNNTTTTTTTTTTTTTTTTTTTTTTTTV
K6	AGATAGTGCT	AAGCAGTGGTATCAACGCAGAGTACAGATAGTGCTNNNNNNNNNNTTTTTTTTTTTTTTTTTTTTTTTTV
L6	AGCAATGCGC	AAGCAGTGGTATCAACGCAGAGTACAGCAATGCGCNNNNNNNNNNTTTTTTTTTTTTTTTTTTTTTTTTV
M6	AGCCAGAATA	AAGCAGTGGTATCAACGCAGAGTACAGCCAGAATANNNNNNNNNNTTTTTTTTTTTTTTTTTTTTTTTTV
N6	AGCCAGCTCT	AAGCAGTGGTATCAACGCAGAGTACAGCCAGCTCTNNNNNNNNNNTTTTTTTTTTTTTTTTTTTTTTTTV
O6	AGCTATTCCA	AAGCAGTGGTATCAACGCAGAGTACAGCTATTCCANNNNNNNNNNTTTTTTTTTTTTTTTTTTTTTTTTV
P6	AGCTCCTCAG	AAGCAGTGGTATCAACGCAGAGTACAGCTCCTCAGNNNNNNNNNNTTTTTTTTTTTTTTTTTTTTTTTTV
A7	AGGAGGCATA	AAGCAGTGGTATCAACGCAGAGTACAGGAGGCATANNNNNNNNNNTTTTTTTTTTTTTTTTTTTTTTTTV
B7	AGGCGTCTGT	AAGCAGTGGTATCAACGCAGAGTACAGGCGTCTGTNNNNNNNNNNTTTTTTTTTTTTTTTTTTTTTTTTV
C7	AGTAACTCAC	AAGCAGTGGTATCAACGCAGAGTACAGTAACTCACNNNNNNNNNNTTTTTTTTTTTTTTTTTTTTTTTTV
D7	AGTAAGCGTT	AAGCAGTGGTATCAACGCAGAGTACAGTAAGCGTTNNNNNNNNNNTTTTTTTTTTTTTTTTTTTTTTTTV
E7	AGTCTGTACG	AAGCAGTGGTATCAACGCAGAGTACAGTCTGTACGNNNNNNNNNNTTTTTTTTTTTTTTTTTTTTTTTTV
F7	AGTGCAATGT	AAGCAGTGGTATCAACGCAGAGTACAGTGCAATGTNNNNNNNNNNTTTTTTTTTTTTTTTTTTTTTTTTV
G7	ATAAGGTGCA	AAGCAGTGGTATCAACGCAGAGTACATAAGGTGCANNNNNNNNNNTTTTTTTTTTTTTTTTTTTTTTTTV
H7	ATACACGACA	AAGCAGTGGTATCAACGCAGAGTACATACACGACANNNNNNNNNNTTTTTTTTTTTTTTTTTTTTTTTTV
I7	ATAGGCCATT	AAGCAGTGGTATCAACGCAGAGTACATAGGCCATTNNNNNNNNNNTTTTTTTTTTTTTTTTTTTTTTTTV
J7	ATATCCGCAT	AAGCAGTGGTATCAACGCAGAGTACATATCCGCATNNNNNNNNNNTTTTTTTTTTTTTTTTTTTTTTTTV
K7	ATCCAATACG	AAGCAGTGGTATCAACGCAGAGTACATCCAATACGNNNNNNNNNNTTTTTTTTTTTTTTTTTTTTTTTTV
L7	ATCCGCTGTG	AAGCAGTGGTATCAACGCAGAGTACATCCGCTGTGNNNNNNNNNNTTTTTTTTTTTTTTTTTTTTTTTTV
M7	ATCGCGATTA	AAGCAGTGGTATCAACGCAGAGTACATCGCGATTANNNNNNNNNNTTTTTTTTTTTTTTTTTTTTTTTTV
N7	ATCGGTAGGC	AAGCAGTGGTATCAACGCAGAGTACATCGGTAGGCNNNNNNNNNNTTTTTTTTTTTTTTTTTTTTTTTTV
O7	ATGACTCAGT	AAGCAGTGGTATCAACGCAGAGTACATGACTCAGTNNNNNNNNNNTTTTTTTTTTTTTTTTTTTTTTTTV
P7	ATGCACCGGA	AAGCAGTGGTATCAACGCAGAGTACATGCACCGGANNNNNNNNNNTTTTTTTTTTTTTTTTTTTTTTTTV
A8	AGGTATCCTC	AAGCAGTGGTATCAACGCAGAGTACAGGTATCCTCNNNNNNNNNNTTTTTTTTTTTTTTTTTTTTTTTTV
B8	AGGTCACCAA	AAGCAGTGGTATCAACGCAGAGTACAGGTCACCAANNNNNNNNNNTTTTTTTTTTTTTTTTTTTTTTTTV
C8	AGTCCACGTA	AAGCAGTGGTATCAACGCAGAGTACAGTCCACGTANNNNNNNNNNTTTTTTTTTTTTTTTTTTTTTTTTV
D8	AGTCTCGGCA	AAGCAGTGGTATCAACGCAGAGTACAGTCTCGGCANNNNNNNNNNTTTTTTTTTTTTTTTTTTTTTTTTV
E8	ATAACGCCTC	AAGCAGTGGTATCAACGCAGAGTACATAACGCCTCNNNNNNNNNNTTTTTTTTTTTTTTTTTTTTTTTTV
F8	ATAAGAGGTC	AAGCAGTGGTATCAACGCAGAGTACATAAGAGGTCNNNNNNNNNNTTTTTTTTTTTTTTTTTTTTTTTTV
G8	ATACCTCCGG	AAGCAGTGGTATCAACGCAGAGTACATACCTCCGGNNNNNNNNNNTTTTTTTTTTTTTTTTTTTTTTTTV
H8	ATAGCAGTGC	AAGCAGTGGTATCAACGCAGAGTACATAGCAGTGCNNNNNNNNNNTTTTTTTTTTTTTTTTTTTTTTTTV
I8	ATCAGCACTT	AAGCAGTGGTATCAACGCAGAGTACATCAGCACTTNNNNNNNNNNTTTTTTTTTTTTTTTTTTTTTTTTV
J8	ATCAGCGAGG	AAGCAGTGGTATCAACGCAGAGTACATCAGCGAGGNNNNNNNNNNTTTTTTTTTTTTTTTTTTTTTTTTV
K8	ATCCGTCCAT	AAGCAGTGGTATCAACGCAGAGTACATCCGTCCATNNNNNNNNNNTTTTTTTTTTTTTTTTTTTTTTTTV
L8	ATCGACGGCT	AAGCAGTGGTATCAACGCAGAGTACATCGACGGCTNNNNNNNNNNTTTTTTTTTTTTTTTTTTTTTTTTV
M8	ATCTAAGGAG	AAGCAGTGGTATCAACGCAGAGTACATCTAAGGAGNNNNNNNNNNTTTTTTTTTTTTTTTTTTTTTTTTV
N8	ATGACGGTAA	AAGCAGTGGTATCAACGCAGAGTACATGACGGTAANNNNNNNNNNTTTTTTTTTTTTTTTTTTTTTTTTV
O8	ATGCGGACTG	AAGCAGTGGTATCAACGCAGAGTACATGCGGACTGNNNNNNNNNNTTTTTTTTTTTTTTTTTTTTTTTTV
P8	ATGCTTCCTA	AAGCAGTGGTATCAACGCAGAGTACATGCTTCCTANNNNNNNNNNTTTTTTTTTTTTTTTTTTTTTTTTV
A9	ATGGACCAAC	AAGCAGTGGTATCAACGCAGAGTACATGGACCAACNNNNNNNNNNTTTTTTTTTTTTTTTTTTTTTTTTV
B9	ATGGTCTTAG	AAGCAGTGGTATCAACGCAGAGTACATGGTCTTAGNNNNNNNNNNTTTTTTTTTTTTTTTTTTTTTTTTV
C9	ATTATCGGAC	AAGCAGTGGTATCAACGCAGAGTACATTATCGGACNNNNNNNNNNTTTTTTTTTTTTTTTTTTTTTTTTV
D9	ATTCGGAACA	AAGCAGTGGTATCAACGCAGAGTACATTCGGAACANNNNNNNNNNTTTTTTTTTTTTTTTTTTTTTTTTV
E9	CAAGATGAGG	AAGCAGTGGTATCAACGCAGAGTACCAAGATGAGGNNNNNNNNNNTTTTTTTTTTTTTTTTTTTTTTTTV
F9	CAAGCCAACG	AAGCAGTGGTATCAACGCAGAGTACCAAGCCAACGNNNNNNNNNNTTTTTTTTTTTTTTTTTTTTTTTTV
G9	CACGAGTCTG	AAGCAGTGGTATCAACGCAGAGTACCACGAGTCTGNNNNNNNNNNTTTTTTTTTTTTTTTTTTTTTTTTV
H9	CACGCTCCAA	AAGCAGTGGTATCAACGCAGAGTACCACGCTCCAANNNNNNNNNNTTTTTTTTTTTTTTTTTTTTTTTTV
I9	CAGTGCTCTT	AAGCAGTGGTATCAACGCAGAGTACCAGTGCTCTTNNNNNNNNNNTTTTTTTTTTTTTTTTTTTTTTTTV
J9	CAGTTAAGCA	AAGCAGTGGTATCAACGCAGAGTACCAGTTAAGCANNNNNNNNNNTTTTTTTTTTTTTTTTTTTTTTTTV
K9	CATGTACGCC	AAGCAGTGGTATCAACGCAGAGTACCATGTACGCCNNNNNNNNNNTTTTTTTTTTTTTTTTTTTTTTTTV
L9	CATTACACTG	AAGCAGTGGTATCAACGCAGAGTACCATTACACTGNNNNNNNNNNTTTTTTTTTTTTTTTTTTTTTTTTV
M9	CCAAGGAGTT	AAGCAGTGGTATCAACGCAGAGTACCCAAGGAGTTNNNNNNNNNNTTTTTTTTTTTTTTTTTTTTTTTTV
N9	CCAATTGTTC	AAGCAGTGGTATCAACGCAGAGTACCCAATTGTTCNNNNNNNNNNTTTTTTTTTTTTTTTTTTTTTTTTV
O9	CCATAACTTG	AAGCAGTGGTATCAACGCAGAGTACCCATAACTTGNNNNNNNNNNTTTTTTTTTTTTTTTTTTTTTTTTV
P9	CCATACTGAC	AAGCAGTGGTATCAACGCAGAGTACCCATACTGACNNNNNNNNNNTTTTTTTTTTTTTTTTTTTTTTTTV
A10	ATGGTGAGCG	AAGCAGTGGTATCAACGCAGAGTACATGGTGAGCGNNNNNNNNNNTTTTTTTTTTTTTTTTTTTTTTTTV
B10	ATGTGGAAGC	AAGCAGTGGTATCAACGCAGAGTACATGTGGAAGCNNNNNNNNNNTTTTTTTTTTTTTTTTTTTTTTTTV
C10	CAACAATCCA	AAGCAGTGGTATCAACGCAGAGTACCAACAATCCANNNNNNNNNNTTTTTTTTTTTTTTTTTTTTTTTTV
D10	CAAGAAGCAT	AAGCAGTGGTATCAACGCAGAGTACCAAGAAGCATNNNNNNNNNNTTTTTTTTTTTTTTTTTTTTTTTTV
E10	CAAGTGGATC	AAGCAGTGGTATCAACGCAGAGTACCAAGTGGATCNNNNNNNNNNTTTTTTTTTTTTTTTTTTTTTTTTV
F10	CACAGTTCAT	AAGCAGTGGTATCAACGCAGAGTACCACAGTTCATNNNNNNNNNNTTTTTTTTTTTTTTTTTTTTTTTTV
G10	CACTGAGCAC	AAGCAGTGGTATCAACGCAGAGTACCACTGAGCACNNNNNNNNNNTTTTTTTTTTTTTTTTTTTTTTTTV
H10	CAGATCAATG	AAGCAGTGGTATCAACGCAGAGTACCAGATCAATGNNNNNNNNNNTTTTTTTTTTTTTTTTTTTTTTTTV
I10	CATAGCTATC	AAGCAGTGGTATCAACGCAGAGTACCATAGCTATCNNNNNNNNNNTTTTTTTTTTTTTTTTTTTTTTTTV
J10	CATCACCACC	AAGCAGTGGTATCAACGCAGAGTACCATCACCACCNNNNNNNNNNTTTTTTTTTTTTTTTTTTTTTTTTV
K10	CATTCGACGA	AAGCAGTGGTATCAACGCAGAGTACCATTCGACGANNNNNNNNNNTTTTTTTTTTTTTTTTTTTTTTTTV
L10	CCAACTATGG	AAGCAGTGGTATCAACGCAGAGTACCCAACTATGGNNNNNNNNNNTTTTTTTTTTTTTTTTTTTTTTTTV
M10	CCACAAGTGC	AAGCAGTGGTATCAACGCAGAGTACCCACAAGTGCNNNNNNNNNNTTTTTTTTTTTTTTTTTTTTTTTTV
N10	CCAGCTTAGT	AAGCAGTGGTATCAACGCAGAGTACCCAGCTTAGTNNNNNNNNNNTTTTTTTTTTTTTTTTTTTTTTTTV
O10	CCATAGATCA	AAGCAGTGGTATCAACGCAGAGTACCCATAGATCANNNNNNNNNNTTTTTTTTTTTTTTTTTTTTTTTTV
P10	CCATGTGCTT	AAGCAGTGGTATCAACGCAGAGTACCCATGTGCTTNNNNNNNNNNTTTTTTTTTTTTTTTTTTTTTTTTV
A11	CCATTCAGCG	AAGCAGTGGTATCAACGCAGAGTACCCATTCAGCGNNNNNNNNNNTTTTTTTTTTTTTTTTTTTTTTTTV
B11	CCGAACAAGC	AAGCAGTGGTATCAACGCAGAGTACCCGAACAAGCNNNNNNNNNNTTTTTTTTTTTTTTTTTTTTTTTTV
C11	CCGAATAGTG	AAGCAGTGGTATCAACGCAGAGTACCCGAATAGTGNNNNNNNNNNTTTTTTTTTTTTTTTTTTTTTTTTV
D11	CCGACTTCTC	AAGCAGTGGTATCAACGCAGAGTACCCGACTTCTCNNNNNNNNNNTTTTTTTTTTTTTTTTTTTTTTTTV
E11	CCGCGTTATG	AAGCAGTGGTATCAACGCAGAGTACCCGCGTTATGNNNNNNNNNNTTTTTTTTTTTTTTTTTTTTTTTTV
F11	CCGCTAGCTT	AAGCAGTGGTATCAACGCAGAGTACCCGCTAGCTTNNNNNNNNNNTTTTTTTTTTTTTTTTTTTTTTTTV
G11	CCGGTCTCTA	AAGCAGTGGTATCAACGCAGAGTACCCGGTCTCTANNNNNNNNNNTTTTTTTTTTTTTTTTTTTTTTTTV
H11	CCGTACGATG	AAGCAGTGGTATCAACGCAGAGTACCCGTACGATGNNNNNNNNNNTTTTTTTTTTTTTTTTTTTTTTTTV
I11	CCTAGTTGAG	AAGCAGTGGTATCAACGCAGAGTACCCTAGTTGAGNNNNNNNNNNTTTTTTTTTTTTTTTTTTTTTTTTV
J11	CCTATTCTGT	AAGCAGTGGTATCAACGCAGAGTACCCTATTCTGTNNNNNNNNNNTTTTTTTTTTTTTTTTTTTTTTTTV
K11	CCTGATGCCA	AAGCAGTGGTATCAACGCAGAGTACCCTGATGCCANNNNNNNNNNTTTTTTTTTTTTTTTTTTTTTTTTV
L11	CCTGCAATAC	AAGCAGTGGTATCAACGCAGAGTACCCTGCAATACNNNNNNNNNNTTTTTTTTTTTTTTTTTTTTTTTTV
M11	CGAGGAACAA	AAGCAGTGGTATCAACGCAGAGTACCGAGGAACAANNNNNNNNNNTTTTTTTTTTTTTTTTTTTTTTTTV
N11	CGATAACCGC	AAGCAGTGGTATCAACGCAGAGTACCGATAACCGCNNNNNNNNNNTTTTTTTTTTTTTTTTTTTTTTTTV
O11	CGCCAGTGTT	AAGCAGTGGTATCAACGCAGAGTACCGCCAGTGTTNNNNNNNNNNTTTTTTTTTTTTTTTTTTTTTTTTV
P11	CGCCTTGTAC	AAGCAGTGGTATCAACGCAGAGTACCGCCTTGTACNNNNNNNNNNTTTTTTTTTTTTTTTTTTTTTTTTV
A12	CCGAACCTAA	AAGCAGTGGTATCAACGCAGAGTACCCGAACCTAANNNNNNNNNNTTTTTTTTTTTTTTTTTTTTTTTTV
B12	CCGAAGACCT	AAGCAGTGGTATCAACGCAGAGTACCCGAAGACCTNNNNNNNNNNTTTTTTTTTTTTTTTTTTTTTTTTV
C12	CCGATCCACT	AAGCAGTGGTATCAACGCAGAGTACCCGATCCACTNNNNNNNNNNTTTTTTTTTTTTTTTTTTTTTTTTV
D12	CCGATGATAC	AAGCAGTGGTATCAACGCAGAGTACCCGATGATACNNNNNNNNNNTTTTTTTTTTTTTTTTTTTTTTTTV
E12	CCGGAGTATC	AAGCAGTGGTATCAACGCAGAGTACCCGGAGTATCNNNNNNNNNNTTTTTTTTTTTTTTTTTTTTTTTTV
F12	CCGGCCAATT	AAGCAGTGGTATCAACGCAGAGTACCCGGCCAATTNNNNNNNNNNTTTTTTTTTTTTTTTTTTTTTTTTV
G12	CCGTCAGAAC	AAGCAGTGGTATCAACGCAGAGTACCCGTCAGAACNNNNNNNNNNTTTTTTTTTTTTTTTTTTTTTTTTV
H12	CCTAGACACG	AAGCAGTGGTATCAACGCAGAGTACCCTAGACACGNNNNNNNNNNTTTTTTTTTTTTTTTTTTTTTTTTV
I12	CCTCAACCGA	AAGCAGTGGTATCAACGCAGAGTACCCTCAACCGANNNNNNNNNNTTTTTTTTTTTTTTTTTTTTTTTTV
J12	CCTCCATAAG	AAGCAGTGGTATCAACGCAGAGTACCCTCCATAAGNNNNNNNNNNTTTTTTTTTTTTTTTTTTTTTTTTV
K12	CCTTGTATTC	AAGCAGTGGTATCAACGCAGAGTACCCTTGTATTCNNNNNNNNNNTTTTTTTTTTTTTTTTTTTTTTTTV
L12	CGAGATCTCT	AAGCAGTGGTATCAACGCAGAGTACCGAGATCTCTNNNNNNNNNNTTTTTTTTTTTTTTTTTTTTTTTTV
M12	CGATCCTGTG	AAGCAGTGGTATCAACGCAGAGTACCGATCCTGTGNNNNNNNNNNTTTTTTTTTTTTTTTTTTTTTTTTV
N12	CGCCAACCAT	AAGCAGTGGTATCAACGCAGAGTACCGCCAACCATNNNNNNNNNNTTTTTTTTTTTTTTTTTTTTTTTTV
O12	CGCGGATTCA	AAGCAGTGGTATCAACGCAGAGTACCGCGGATTCANNNNNNNNNNTTTTTTTTTTTTTTTTTTTTTTTTV
P12	CGCTTAAGGC	AAGCAGTGGTATCAACGCAGAGTACCGCTTAAGGCNNNNNNNNNNTTTTTTTTTTTTTTTTTTTTTTTTV
A13	CGCTTACTAA	AAGCAGTGGTATCAACGCAGAGTACCGCTTACTAANNNNNNNNNNTTTTTTTTTTTTTTTTTTTTTTTTV
B13	CGCTTCTTGG	AAGCAGTGGTATCAACGCAGAGTACCGCTTCTTGGNNNNNNNNNNTTTTTTTTTTTTTTTTTTTTTTTTV
C13	CGGAGATTGG	AAGCAGTGGTATCAACGCAGAGTACCGGAGATTGGNNNNNNNNNNTTTTTTTTTTTTTTTTTTTTTTTTV
D13	CGGAGCTCAA	AAGCAGTGGTATCAACGCAGAGTACCGGAGCTCAANNNNNNNNNNTTTTTTTTTTTTTTTTTTTTTTTTV
E13	CGGCAACTTA	AAGCAGTGGTATCAACGCAGAGTACCGGCAACTTANNNNNNNNNNTTTTTTTTTTTTTTTTTTTTTTTTV
F13	CGGCTCATCA	AAGCAGTGGTATCAACGCAGAGTACCGGCTCATCANNNNNNNNNNTTTTTTTTTTTTTTTTTTTTTTTTV
G13	CGTAACGGAT	AAGCAGTGGTATCAACGCAGAGTACCGTAACGGATNNNNNNNNNNTTTTTTTTTTTTTTTTTTTTTTTTV
H13	CGTAAGATTC	AAGCAGTGGTATCAACGCAGAGTACCGTAAGATTCNNNNNNNNNNTTTTTTTTTTTTTTTTTTTTTTTTV
I13	CGTCCTAGGA	AAGCAGTGGTATCAACGCAGAGTACCGTCCTAGGANNNNNNNNNNTTTTTTTTTTTTTTTTTTTTTTTTV
J13	CGTCGGCAAT	AAGCAGTGGTATCAACGCAGAGTACCGTCGGCAATNNNNNNNNNNTTTTTTTTTTTTTTTTTTTTTTTTV
K13	CTAACTTCAG	AAGCAGTGGTATCAACGCAGAGTACCTAACTTCAGNNNNNNNNNNTTTTTTTTTTTTTTTTTTTTTTTTV
L13	CTAATAGCGT	AAGCAGTGGTATCAACGCAGAGTACCTAATAGCGTNNNNNNNNNNTTTTTTTTTTTTTTTTTTTTTTTTV
M13	CTATGAACGG	AAGCAGTGGTATCAACGCAGAGTACCTATGAACGGNNNNNNNNNNTTTTTTTTTTTTTTTTTTTTTTTTV
N13	CTCAAGGACC	AAGCAGTGGTATCAACGCAGAGTACCTCAAGGACCNNNNNNNNNNTTTTTTTTTTTTTTTTTTTTTTTTV
O13	CTCGCAACGT	AAGCAGTGGTATCAACGCAGAGTACCTCGCAACGTNNNNNNNNNNTTTTTTTTTTTTTTTTTTTTTTTTV
P13	CTCGTGCCTA	AAGCAGTGGTATCAACGCAGAGTACCTCGTGCCTANNNNNNNNNNTTTTTTTTTTTTTTTTTTTTTTTTV
A14	CGGAAGCTGT	AAGCAGTGGTATCAACGCAGAGTACCGGAAGCTGTNNNNNNNNNNTTTTTTTTTTTTTTTTTTTTTTTTV
B14	CGGAATACAC	AAGCAGTGGTATCAACGCAGAGTACCGGAATACACNNNNNNNNNNTTTTTTTTTTTTTTTTTTTTTTTTV
C14	CGGATCGGTA	AAGCAGTGGTATCAACGCAGAGTACCGGATCGGTANNNNNNNNNNTTTTTTTTTTTTTTTTTTTTTTTTV
D14	CGGATTCTAG	AAGCAGTGGTATCAACGCAGAGTACCGGATTCTAGNNNNNNNNNNTTTTTTTTTTTTTTTTTTTTTTTTV
E14	CGGTCGTATT	AAGCAGTGGTATCAACGCAGAGTACCGGTCGTATTNNNNNNNNNNTTTTTTTTTTTTTTTTTTTTTTTTV
F14	CGGTGACATC	AAGCAGTGGTATCAACGCAGAGTACCGGTGACATCNNNNNNNNNNTTTTTTTTTTTTTTTTTTTTTTTTV
G14	CGTACTGTAA	AAGCAGTGGTATCAACGCAGAGTACCGTACTGTAANNNNNNNNNNTTTTTTTTTTTTTTTTTTTTTTTTV
H14	CGTAGAAGAC	AAGCAGTGGTATCAACGCAGAGTACCGTAGAAGACNNNNNNNNNNTTTTTTTTTTTTTTTTTTTTTTTTV
I14	CGTGAGTTAT	AAGCAGTGGTATCAACGCAGAGTACCGTGAGTTATNNNNNNNNNNTTTTTTTTTTTTTTTTTTTTTTTTV
J14	CGTGTCAAGC	AAGCAGTGGTATCAACGCAGAGTACCGTGTCAAGCNNNNNNNNNNTTTTTTTTTTTTTTTTTTTTTTTTV
K14	CTACACCAGG	AAGCAGTGGTATCAACGCAGAGTACCTACACCAGGNNNNNNNNNNTTTTTTTTTTTTTTTTTTTTTTTTV
L14	CTAGCACAAT	AAGCAGTGGTATCAACGCAGAGTACCTAGCACAATNNNNNNNNNNTTTTTTTTTTTTTTTTTTTTTTTTV
M14	CTCACCTGTC	AAGCAGTGGTATCAACGCAGAGTACCTCACCTGTCNNNNNNNNNNTTTTTTTTTTTTTTTTTTTTTTTTV
N14	CTCCTATTGT	AAGCAGTGGTATCAACGCAGAGTACCTCCTATTGTNNNNNNNNNNTTTTTTTTTTTTTTTTTTTTTTTTV
O14	CTGGATTGAC	AAGCAGTGGTATCAACGCAGAGTACCTGGATTGACNNNNNNNNNNTTTTTTTTTTTTTTTTTTTTTTTTV
P14	CTGTAGTCAG	AAGCAGTGGTATCAACGCAGAGTACCTGTAGTCAGNNNNNNNNNNTTTTTTTTTTTTTTTTTTTTTTTTV
A15	CTGTCGCTTC	AAGCAGTGGTATCAACGCAGAGTACCTGTCGCTTCNNNNNNNNNNTTTTTTTTTTTTTTTTTTTTTTTTV
B15	CTGTCTGTGT	AAGCAGTGGTATCAACGCAGAGTACCTGTCTGTGTNNNNNNNNNNTTTTTTTTTTTTTTTTTTTTTTTTV
C15	CTTCATATCG	AAGCAGTGGTATCAACGCAGAGTACCTTCATATCGNNNNNNNNNNTTTTTTTTTTTTTTTTTTTTTTTTV
D15	CTTGCTGACG	AAGCAGTGGTATCAACGCAGAGTACCTTGCTGACGNNNNNNNNNNTTTTTTTTTTTTTTTTTTTTTTTTV
E15	GAAGGATTAG	AAGCAGTGGTATCAACGCAGAGTACGAAGGATTAGNNNNNNNNNNTTTTTTTTTTTTTTTTTTTTTTTTV
F15	GAATCGAGCC	AAGCAGTGGTATCAACGCAGAGTACGAATCGAGCCNNNNNNNNNNTTTTTTTTTTTTTTTTTTTTTTTTV
G15	GACCATCTAA	AAGCAGTGGTATCAACGCAGAGTACGACCATCTAANNNNNNNNNNTTTTTTTTTTTTTTTTTTTTTTTTV
H15	GACGACCACA	AAGCAGTGGTATCAACGCAGAGTACGACGACCACANNNNNNNNNNTTTTTTTTTTTTTTTTTTTTTTTTV
I15	GAGACATCTT	AAGCAGTGGTATCAACGCAGAGTACGAGACATCTTNNNNNNNNNNTTTTTTTTTTTTTTTTTTTTTTTTV
J15	GAGCGAGTCA	AAGCAGTGGTATCAACGCAGAGTACGAGCGAGTCANNNNNNNNNNTTTTTTTTTTTTTTTTTTTTTTTTV
K15	GATAGACTGT	AAGCAGTGGTATCAACGCAGAGTACGATAGACTGTNNNNNNNNNNTTTTTTTTTTTTTTTTTTTTTTTTV
L15	GATAGAGGCG	AAGCAGTGGTATCAACGCAGAGTACGATAGAGGCGNNNNNNNNNNTTTTTTTTTTTTTTTTTTTTTTTTV
M15	GATCTCATTC	AAGCAGTGGTATCAACGCAGAGTACGATCTCATTCNNNNNNNNNNTTTTTTTTTTTTTTTTTTTTTTTTV
N15	GATCTGGTCG	AAGCAGTGGTATCAACGCAGAGTACGATCTGGTCGNNNNNNNNNNTTTTTTTTTTTTTTTTTTTTTTTTV
O15	GATGTGACAG	AAGCAGTGGTATCAACGCAGAGTACGATGTGACAGNNNNNNNNNNTTTTTTTTTTTTTTTTTTTTTTTTV
P15	GATTAAGTCC	AAGCAGTGGTATCAACGCAGAGTACGATTAAGTCCNNNNNNNNNNTTTTTTTTTTTTTTTTTTTTTTTTV
A16	CTGTGCAACA	AAGCAGTGGTATCAACGCAGAGTACCTGTGCAACANNNNNNNNNNTTTTTTTTTTTTTTTTTTTTTTTTV
B16	CTTATGTTGC	AAGCAGTGGTATCAACGCAGAGTACCTTATGTTGCNNNNNNNNNNTTTTTTTTTTTTTTTTTTTTTTTTV
C16	CTTGGATCTT	AAGCAGTGGTATCAACGCAGAGTACCTTGGATCTTNNNNNNNNNNTTTTTTTTTTTTTTTTTTTTTTTTV
D16	GAAGAGTTCT	AAGCAGTGGTATCAACGCAGAGTACGAAGAGTTCTNNNNNNNNNNTTTTTTTTTTTTTTTTTTTTTTTTV
E16	GAATCTTCTC	AAGCAGTGGTATCAACGCAGAGTACGAATCTTCTCNNNNNNNNNNTTTTTTTTTTTTTTTTTTTTTTTTV
F16	GAATTACGGC	AAGCAGTGGTATCAACGCAGAGTACGAATTACGGCNNNNNNNNNNTTTTTTTTTTTTTTTTTTTTTTTTV
G16	GAGAACGAAG	AAGCAGTGGTATCAACGCAGAGTACGAGAACGAAGNNNNNNNNNNTTTTTTTTTTTTTTTTTTTTTTTTV
H16	GAGACAAGGC	AAGCAGTGGTATCAACGCAGAGTACGAGACAAGGCNNNNNNNNNNTTTTTTTTTTTTTTTTTTTTTTTTV
I16	GAGTAGACCA	AAGCAGTGGTATCAACGCAGAGTACGAGTAGACCANNNNNNNNNNTTTTTTTTTTTTTTTTTTTTTTTTV
J16	GATACGCTTA	AAGCAGTGGTATCAACGCAGAGTACGATACGCTTANNNNNNNNNNTTTTTTTTTTTTTTTTTTTTTTTTV
K16	GATAGGTCAA	AAGCAGTGGTATCAACGCAGAGTACGATAGGTCAANNNNNNNNNNTTTTTTTTTTTTTTTTTTTTTTTTV
L16	GATATCAGGA	AAGCAGTGGTATCAACGCAGAGTACGATATCAGGANNNNNNNNNNTTTTTTTTTTTTTTTTTTTTTTTTV
M16	GATGAGTGAC	AAGCAGTGGTATCAACGCAGAGTACGATGAGTGACNNNNNNNNNNTTTTTTTTTTTTTTTTTTTTTTTTV
N16	GATGGATACA	AAGCAGTGGTATCAACGCAGAGTACGATGGATACANNNNNNNNNNTTTTTTTTTTTTTTTTTTTTTTTTV
O16	GATTGCACGC	AAGCAGTGGTATCAACGCAGAGTACGATTGCACGCNNNNNNNNNNTTTTTTTTTTTTTTTTTTTTTTTTV
P16	GCAAGCGAAT	AAGCAGTGGTATCAACGCAGAGTACGCAAGCGAATNNNNNNNNNNTTTTTTTTTTTTTTTTTTTTTTTTV
A17	GCAATGTAAG	AAGCAGTGGTATCAACGCAGAGTACGCAATGTAAGNNNNNNNNNNTTTTTTTTTTTTTTTTTTTTTTTTV
B17	GCACACTATA	AAGCAGTGGTATCAACGCAGAGTACGCACACTATANNNNNNNNNNTTTTTTTTTTTTTTTTTTTTTTTTV
C17	GCACTTAATC	AAGCAGTGGTATCAACGCAGAGTACGCACTTAATCNNNNNNNNNNTTTTTTTTTTTTTTTTTTTTTTTTV
D17	GCAGGAGATG	AAGCAGTGGTATCAACGCAGAGTACGCAGGAGATGNNNNNNNNNNTTTTTTTTTTTTTTTTTTTTTTTTV
E17	GCATCCGATC	AAGCAGTGGTATCAACGCAGAGTACGCATCCGATCNNNNNNNNNNTTTTTTTTTTTTTTTTTTTTTTTTV
F17	GCCAAGTACA	AAGCAGTGGTATCAACGCAGAGTACGCCAAGTACANNNNNNNNNNTTTTTTTTTTTTTTTTTTTTTTTTV
G17	GCCATATCGA	AAGCAGTGGTATCAACGCAGAGTACGCCATATCGANNNNNNNNNNTTTTTTTTTTTTTTTTTTTTTTTTV
H17	GCCGTCAATA	AAGCAGTGGTATCAACGCAGAGTACGCCGTCAATANNNNNNNNNNTTTTTTTTTTTTTTTTTTTTTTTTV
I17	GCTATTATCC	AAGCAGTGGTATCAACGCAGAGTACGCTATTATCCNNNNNNNNNNTTTTTTTTTTTTTTTTTTTTTTTTV
J17	GCTCAGTAAT	AAGCAGTGGTATCAACGCAGAGTACGCTCAGTAATNNNNNNNNNNTTTTTTTTTTTTTTTTTTTTTTTTV
K17	GGACGATGCT	AAGCAGTGGTATCAACGCAGAGTACGGACGATGCTNNNNNNNNNNTTTTTTTTTTTTTTTTTTTTTTTTV
L17	GGCATCGTGA	AAGCAGTGGTATCAACGCAGAGTACGGCATCGTGANNNNNNNNNNTTTTTTTTTTTTTTTTTTTTTTTTV
M17	GGCGCTATAA	AAGCAGTGGTATCAACGCAGAGTACGGCGCTATAANNNNNNNNNNTTTTTTTTTTTTTTTTTTTTTTTTV
N17	GGCGTTAAGT	AAGCAGTGGTATCAACGCAGAGTACGGCGTTAAGTNNNNNNNNNNTTTTTTTTTTTTTTTTTTTTTTTTV
O17	GGTAATGTGT	AAGCAGTGGTATCAACGCAGAGTACGGTAATGTGTNNNNNNNNNNTTTTTTTTTTTTTTTTTTTTTTTTV
P17	GGTGGTTGGA	AAGCAGTGGTATCAACGCAGAGTACGGTGGTTGGANNNNNNNNNNTTTTTTTTTTTTTTTTTTTTTTTTV
A18	GCACTCGGAA	AAGCAGTGGTATCAACGCAGAGTACGCACTCGGAANNNNNNNNNNTTTTTTTTTTTTTTTTTTTTTTTTV
B18	GCACTGCGTT	AAGCAGTGGTATCAACGCAGAGTACGCACTGCGTTNNNNNNNNNNTTTTTTTTTTTTTTTTTTTTTTTTV
C18	GCAGTACTGG	AAGCAGTGGTATCAACGCAGAGTACGCAGTACTGGNNNNNNNNNNTTTTTTTTTTTTTTTTTTTTTTTTV
D18	GCATATGAGT	AAGCAGTGGTATCAACGCAGAGTACGCATATGAGTNNNNNNNNNNTTTTTTTTTTTTTTTTTTTTTTTTV
E18	GCCACGATTC	AAGCAGTGGTATCAACGCAGAGTACGCCACGATTCNNNNNNNNNNTTTTTTTTTTTTTTTTTTTTTTTTV
F18	GCCATAGGTT	AAGCAGTGGTATCAACGCAGAGTACGCCATAGGTTNNNNNNNNNNTTTTTTTTTTTTTTTTTTTTTTTTV
G18	GCCTGGACAT	AAGCAGTGGTATCAACGCAGAGTACGCCTGGACATNNNNNNNNNNTTTTTTTTTTTTTTTTTTTTTTTTV
H18	GCGTAATTAC	AAGCAGTGGTATCAACGCAGAGTACGCGTAATTACNNNNNNNNNNTTTTTTTTTTTTTTTTTTTTTTTTV
I18	GCTGCTTATA	AAGCAGTGGTATCAACGCAGAGTACGCTGCTTATANNNNNNNNNNTTTTTTTTTTTTTTTTTTTTTTTTV
J18	GGAATAAGCA	AAGCAGTGGTATCAACGCAGAGTACGGAATAAGCANNNNNNNNNNTTTTTTTTTTTTTTTTTTTTTTTTV
K18	GGCATTATTG	AAGCAGTGGTATCAACGCAGAGTACGGCATTATTGNNNNNNNNNNTTTTTTTTTTTTTTTTTTTTTTTTV
L18	GGCCGAGATT	AAGCAGTGGTATCAACGCAGAGTACGGCCGAGATTNNNNNNNNNNTTTTTTTTTTTTTTTTTTTTTTTTV
M18	GGCTATTGAT	AAGCAGTGGTATCAACGCAGAGTACGGCTATTGATNNNNNNNNNNTTTTTTTTTTTTTTTTTTTTTTTTV
N18	GGCTGCTACT	AAGCAGTGGTATCAACGCAGAGTACGGCTGCTACTNNNNNNNNNNTTTTTTTTTTTTTTTTTTTTTTTTV
O18	GGTGTTCACC	AAGCAGTGGTATCAACGCAGAGTACGGTGTTCACCNNNNNNNNNNTTTTTTTTTTTTTTTTTTTTTTTTV
P18	GGTTAGATCT	AAGCAGTGGTATCAACGCAGAGTACGGTTAGATCTNNNNNNNNNNTTTTTTTTTTTTTTTTTTTTTTTTV
A19	GGTTATGGCG	AAGCAGTGGTATCAACGCAGAGTACGGTTATGGCGNNNNNNNNNNTTTTTTTTTTTTTTTTTTTTTTTTV
B19	GGTTCACTGG	AAGCAGTGGTATCAACGCAGAGTACGGTTCACTGGNNNNNNNNNNTTTTTTTTTTTTTTTTTTTTTTTTV
C19	GTAACCTTGG	AAGCAGTGGTATCAACGCAGAGTACGTAACCTTGGNNNNNNNNNNTTTTTTTTTTTTTTTTTTTTTTTTV
D19	GTAAGAACCT	AAGCAGTGGTATCAACGCAGAGTACGTAAGAACCTNNNNNNNNNNTTTTTTTTTTTTTTTTTTTTTTTTV
E19	GTATTGTGGA	AAGCAGTGGTATCAACGCAGAGTACGTATTGTGGANNNNNNNNNNTTTTTTTTTTTTTTTTTTTTTTTTV
F19	GTCCGCATCA	AAGCAGTGGTATCAACGCAGAGTACGTCCGCATCANNNNNNNNNNTTTTTTTTTTTTTTTTTTTTTTTTV
G19	GTCGGTGACA	AAGCAGTGGTATCAACGCAGAGTACGTCGGTGACANNNNNNNNNNTTTTTTTTTTTTTTTTTTTTTTTTV
H19	GTCTCGAGTG	AAGCAGTGGTATCAACGCAGAGTACGTCTCGAGTGNNNNNNNNNNTTTTTTTTTTTTTTTTTTTTTTTTV
I19	GTGACTATAC	AAGCAGTGGTATCAACGCAGAGTACGTGACTATACNNNNNNNNNNTTTTTTTTTTTTTTTTTTTTTTTTV
J19	GTGGTTAATG	AAGCAGTGGTATCAACGCAGAGTACGTGGTTAATGNNNNNNNNNNTTTTTTTTTTTTTTTTTTTTTTTTV
K19	GTTCATTGCC	AAGCAGTGGTATCAACGCAGAGTACGTTCATTGCCNNNNNNNNNNTTTTTTTTTTTTTTTTTTTTTTTTV
L19	GTTCCGGTGA	AAGCAGTGGTATCAACGCAGAGTACGTTCCGGTGANNNNNNNNNNTTTTTTTTTTTTTTTTTTTTTTTTV
M19	GTTGATCCGC	AAGCAGTGGTATCAACGCAGAGTACGTTGATCCGCNNNNNNNNNNTTTTTTTTTTTTTTTTTTTTTTTTV
N19	GTTGTATGCT	AAGCAGTGGTATCAACGCAGAGTACGTTGTATGCTNNNNNNNNNNTTTTTTTTTTTTTTTTTTTTTTTTV
O19	TAAGGTACGG	AAGCAGTGGTATCAACGCAGAGTACTAAGGTACGGNNNNNNNNNNTTTTTTTTTTTTTTTTTTTTTTTTV
P19	TACGGACATA	AAGCAGTGGTATCAACGCAGAGTACTACGGACATANNNNNNNNNNTTTTTTTTTTTTTTTTTTTTTTTTV
A20	GGTTGTGCAA	AAGCAGTGGTATCAACGCAGAGTACGGTTGTGCAANNNNNNNNNNTTTTTTTTTTTTTTTTTTTTTTTTV
B20	GTAACCAGTA	AAGCAGTGGTATCAACGCAGAGTACGTAACCAGTANNNNNNNNNNTTTTTTTTTTTTTTTTTTTTTTTTV
C20	GTAAGGCTCC	AAGCAGTGGTATCAACGCAGAGTACGTAAGGCTCCNNNNNNNNNNTTTTTTTTTTTTTTTTTTTTTTTTV
D20	GTAATCCACG	AAGCAGTGGTATCAACGCAGAGTACGTAATCCACGNNNNNNNNNNTTTTTTTTTTTTTTTTTTTTTTTTV
E20	GTCCTTCGGT	AAGCAGTGGTATCAACGCAGAGTACGTCCTTCGGTNNNNNNNNNNTTTTTTTTTTTTTTTTTTTTTTTTV
F20	GTCGCTCTCT	AAGCAGTGGTATCAACGCAGAGTACGTCGCTCTCTNNNNNNNNNNTTTTTTTTTTTTTTTTTTTTTTTTV
G20	GTCTCTTAAG	AAGCAGTGGTATCAACGCAGAGTACGTCTCTTAAGNNNNNNNNNNTTTTTTTTTTTTTTTTTTTTTTTTV
H20	GTCTTCCGAG	AAGCAGTGGTATCAACGCAGAGTACGTCTTCCGAGNNNNNNNNNNTTTTTTTTTTTTTTTTTTTTTTTTV
I20	GTGTGCCTGT	AAGCAGTGGTATCAACGCAGAGTACGTGTGCCTGTNNNNNNNNNNTTTTTTTTTTTTTTTTTTTTTTTTV
J20	GTGTGTGTCC	AAGCAGTGGTATCAACGCAGAGTACGTGTGTGTCCNNNNNNNNNNTTTTTTTTTTTTTTTTTTTTTTTTV
K20	GTTCGTCGAA	AAGCAGTGGTATCAACGCAGAGTACGTTCGTCGAANNNNNNNNNNTTTTTTTTTTTTTTTTTTTTTTTTV
L20	GTTGAATTGG	AAGCAGTGGTATCAACGCAGAGTACGTTGAATTGGNNNNNNNNNNTTTTTTTTTTTTTTTTTTTTTTTTV
M20	TAACCGTAGC	AAGCAGTGGTATCAACGCAGAGTACTAACCGTAGCNNNNNNNNNNTTTTTTTTTTTTTTTTTTTTTTTTV
N20	TAACGTCGAT	AAGCAGTGGTATCAACGCAGAGTACTAACGTCGATNNNNNNNNNNTTTTTTTTTTTTTTTTTTTTTTTTV
O20	TACTACCGCC	AAGCAGTGGTATCAACGCAGAGTACTACTACCGCCNNNNNNNNNNTTTTTTTTTTTTTTTTTTTTTTTTV
P20	TACTGTCAAG	AAGCAGTGGTATCAACGCAGAGTACTACTGTCAAGNNNNNNNNNNTTTTTTTTTTTTTTTTTTTTTTTTV
A21	TAGCGAACGC	AAGCAGTGGTATCAACGCAGAGTACTAGCGAACGCNNNNNNNNNNTTTTTTTTTTTTTTTTTTTTTTTTV
B21	TAGCGCCAAC	AAGCAGTGGTATCAACGCAGAGTACTAGCGCCAACNNNNNNNNNNTTTTTTTTTTTTTTTTTTTTTTTTV
C21	TAGTAGTCTC	AAGCAGTGGTATCAACGCAGAGTACTAGTAGTCTCNNNNNNNNNNTTTTTTTTTTTTTTTTTTTTTTTTV
D21	TAGTCCGCTG	AAGCAGTGGTATCAACGCAGAGTACTAGTCCGCTGNNNNNNNNNNTTTTTTTTTTTTTTTTTTTTTTTTV
E21	TATCGTTACG	AAGCAGTGGTATCAACGCAGAGTACTATCGTTACGNNNNNNNNNNTTTTTTTTTTTTTTTTTTTTTTTTV
F21	TCAAGTGCAG	AAGCAGTGGTATCAACGCAGAGTACTCAAGTGCAGNNNNNNNNNNTTTTTTTTTTTTTTTTTTTTTTTTV
G21	TCACGCCACT	AAGCAGTGGTATCAACGCAGAGTACTCACGCCACTNNNNNNNNNNTTTTTTTTTTTTTTTTTTTTTTTTV
H21	TCACGTTGGC	AAGCAGTGGTATCAACGCAGAGTACTCACGTTGGCNNNNNNNNNNTTTTTTTTTTTTTTTTTTTTTTTTV
I21	TCCACGGTCA	AAGCAGTGGTATCAACGCAGAGTACTCCACGGTCANNNNNNNNNNTTTTTTTTTTTTTTTTTTTTTTTTV
J21	TCCACTCGCT	AAGCAGTGGTATCAACGCAGAGTACTCCACTCGCTNNNNNNNNNNTTTTTTTTTTTTTTTTTTTTTTTTV
K21	TCCTAAGAGA	AAGCAGTGGTATCAACGCAGAGTACTCCTAAGAGANNNNNNNNNNTTTTTTTTTTTTTTTTTTTTTTTTV
L21	TCCTCTAGTA	AAGCAGTGGTATCAACGCAGAGTACTCCTCTAGTANNNNNNNNNNTTTTTTTTTTTTTTTTTTTTTTTTV
M21	TCGCACTTGA	AAGCAGTGGTATCAACGCAGAGTACTCGCACTTGANNNNNNNNNNTTTTTTTTTTTTTTTTTTTTTTTTV
N21	TCGCCTACTG	AAGCAGTGGTATCAACGCAGAGTACTCGCCTACTGNNNNNNNNNNTTTTTTTTTTTTTTTTTTTTTTTTV
O21	TCTACATCCG	AAGCAGTGGTATCAACGCAGAGTACTCTACATCCGNNNNNNNNNNTTTTTTTTTTTTTTTTTTTTTTTTV
P21	TCTCCACATT	AAGCAGTGGTATCAACGCAGAGTACTCTCCACATTNNNNNNNNNNTTTTTTTTTTTTTTTTTTTTTTTTV
A22	TAGGACGCCT	AAGCAGTGGTATCAACGCAGAGTACTAGGACGCCTNNNNNNNNNNTTTTTTTTTTTTTTTTTTTTTTTTV
B22	TAGGTTGCAA	AAGCAGTGGTATCAACGCAGAGTACTAGGTTGCAANNNNNNNNNNTTTTTTTTTTTTTTTTTTTTTTTTV
C22	TAGTGGAACT	AAGCAGTGGTATCAACGCAGAGTACTAGTGGAACTNNNNNNNNNNTTTTTTTTTTTTTTTTTTTTTTTTV
D22	TATCATGCAG	AAGCAGTGGTATCAACGCAGAGTACTATCATGCAGNNNNNNNNNNTTTTTTTTTTTTTTTTTTTTTTTTV
E22	TCACAGATAC	AAGCAGTGGTATCAACGCAGAGTACTCACAGATACNNNNNNNNNNTTTTTTTTTTTTTTTTTTTTTTTTV
F22	TCACCGCCTA	AAGCAGTGGTATCAACGCAGAGTACTCACCGCCTANNNNNNNNNNTTTTTTTTTTTTTTTTTTTTTTTTV
G22	TCATTGTCCA	AAGCAGTGGTATCAACGCAGAGTACTCATTGTCCANNNNNNNNNNTTTTTTTTTTTTTTTTTTTTTTTTV
H22	TCCACACTAG	AAGCAGTGGTATCAACGCAGAGTACTCCACACTAGNNNNNNNNNNTTTTTTTTTTTTTTTTTTTTTTTTV
I22	TCCGACTAAC	AAGCAGTGGTATCAACGCAGAGTACTCCGACTAACNNNNNNNNNNTTTTTTTTTTTTTTTTTTTTTTTTV
J22	TCCGTTATCT	AAGCAGTGGTATCAACGCAGAGTACTCCGTTATCTNNNNNNNNNNTTTTTTTTTTTTTTTTTTTTTTTTV
K22	TCGAAGCATT	AAGCAGTGGTATCAACGCAGAGTACTCGAAGCATTNNNNNNNNNNTTTTTTTTTTTTTTTTTTTTTTTTV
L22	TCGAGAGAGC	AAGCAGTGGTATCAACGCAGAGTACTCGAGAGAGCNNNNNNNNNNTTTTTTTTTTTTTTTTTTTTTTTTV
M22	TCGCGTAGCA	AAGCAGTGGTATCAACGCAGAGTACTCGCGTAGCANNNNNNNNNNTTTTTTTTTTTTTTTTTTTTTTTTV
N22	TCGGCGTTAA	AAGCAGTGGTATCAACGCAGAGTACTCGGCGTTAANNNNNNNNNNTTTTTTTTTTTTTTTTTTTTTTTTV
O22	TCTCTCCTAT	AAGCAGTGGTATCAACGCAGAGTACTCTCTCCTATNNNNNNNNNNTTTTTTTTTTTTTTTTTTTTTTTTV
P22	TCTTGCTCGG	AAGCAGTGGTATCAACGCAGAGTACTCTTGCTCGGNNNNNNNNNNTTTTTTTTTTTTTTTTTTTTTTTTV
A23	TGAACTAACC	AAGCAGTGGTATCAACGCAGAGTACTGAACTAACCNNNNNNNNNNTTTTTTTTTTTTTTTTTTTTTTTTV
B23	TGAAGAAGGT	AAGCAGTGGTATCAACGCAGAGTACTGAAGAAGGTNNNNNNNNNNTTTTTTTTTTTTTTTTTTTTTTTTV
C23	TGAGCGTTCC	AAGCAGTGGTATCAACGCAGAGTACTGAGCGTTCCNNNNNNNNNNTTTTTTTTTTTTTTTTTTTTTTTTV
D23	TGAGTACGTA	AAGCAGTGGTATCAACGCAGAGTACTGAGTACGTANNNNNNNNNNTTTTTTTTTTTTTTTTTTTTTTTTV
E23	TGGAATGGAG	AAGCAGTGGTATCAACGCAGAGTACTGGAATGGAGNNNNNNNNNNTTTTTTTTTTTTTTTTTTTTTTTTV
F23	TGTCATTCGC	AAGCAGTGGTATCAACGCAGAGTACTGTCATTCGCNNNNNNNNNNTTTTTTTTTTTTTTTTTTTTTTTTV
G23	TGTGCTTCAG	AAGCAGTGGTATCAACGCAGAGTACTGTGCTTCAGNNNNNNNNNNTTTTTTTTTTTTTTTTTTTTTTTTV
H23	TGTTCAGGAT	AAGCAGTGGTATCAACGCAGAGTACTGTTCAGGATNNNNNNNNNNTTTTTTTTTTTTTTTTTTTTTTTTV
I23	TTACACACGT	AAGCAGTGGTATCAACGCAGAGTACTTACACACGTNNNNNNNNNNTTTTTTTTTTTTTTTTTTTTTTTTV
J23	TTACTGTGAC	AAGCAGTGGTATCAACGCAGAGTACTTACTGTGACNNNNNNNNNNTTTTTTTTTTTTTTTTTTTTTTTTV
K23	TTATGCCGCG	AAGCAGTGGTATCAACGCAGAGTACTTATGCCGCGNNNNNNNNNNTTTTTTTTTTTTTTTTTTTTTTTTV
L23	TTCACGGAAG	AAGCAGTGGTATCAACGCAGAGTACTTCACGGAAGNNNNNNNNNNTTTTTTTTTTTTTTTTTTTTTTTTV
M23	TTCGAGTGAT	AAGCAGTGGTATCAACGCAGAGTACTTCGAGTGATNNNNNNNNNNTTTTTTTTTTTTTTTTTTTTTTTTV
N23	TTCTGTACCT	AAGCAGTGGTATCAACGCAGAGTACTTCTGTACCTNNNNNNNNNNTTTTTTTTTTTTTTTTTTTTTTTTV
O23	TTGGTAACAG	AAGCAGTGGTATCAACGCAGAGTACTTGGTAACAGNNNNNNNNNNTTTTTTTTTTTTTTTTTTTTTTTTV
P23	TTGGTCAGTA	AAGCAGTGGTATCAACGCAGAGTACTTGGTCAGTANNNNNNNNNNTTTTTTTTTTTTTTTTTTTTTTTTV
A24	TGAAGATCCA	AAGCAGTGGTATCAACGCAGAGTACTGAAGATCCANNNNNNNNNNTTTTTTTTTTTTTTTTTTTTTTTTV
B24	TGACCTGAGA	AAGCAGTGGTATCAACGCAGAGTACTGACCTGAGANNNNNNNNNNTTTTTTTTTTTTTTTTTTTTTTTTV
C24	TGCGCTCATT	AAGCAGTGGTATCAACGCAGAGTACTGCGCTCATTNNNNNNNNNNTTTTTTTTTTTTTTTTTTTTTTTTV
D24	TGCGTGCTCA	AAGCAGTGGTATCAACGCAGAGTACTGCGTGCTCANNNNNNNNNNTTTTTTTTTTTTTTTTTTTTTTTTV
E24	TGTGACGTGC	AAGCAGTGGTATCAACGCAGAGTACTGTGACGTGCNNNNNNNNNNTTTTTTTTTTTTTTTTTTTTTTTTV
F24	TGTGCACTAA	AAGCAGTGGTATCAACGCAGAGTACTGTGCACTAANNNNNNNNNNTTTTTTTTTTTTTTTTTTTTTTTTV
G24	TGTTGTGACT	AAGCAGTGGTATCAACGCAGAGTACTGTTGTGACTNNNNNNNNNNTTTTTTTTTTTTTTTTTTTTTTTTV
H24	TTAACGCTGA	AAGCAGTGGTATCAACGCAGAGTACTTAACGCTGANNNNNNNNNNTTTTTTTTTTTTTTTTTTTTTTTTV
I24	TTATAGGAGG	AAGCAGTGGTATCAACGCAGAGTACTTATAGGAGGNNNNNNNNNNTTTTTTTTTTTTTTTTTTTTTTTTV
J24	TTATCGCGTT	AAGCAGTGGTATCAACGCAGAGTACTTATCGCGTTNNNNNNNNNNTTTTTTTTTTTTTTTTTTTTTTTTV
K24	TTCAGGAGTA	AAGCAGTGGTATCAACGCAGAGTACTTCAGGAGTANNNNNNNNNNTTTTTTTTTTTTTTTTTTTTTTTTV
L24	TTCCATCGAG	AAGCAGTGGTATCAACGCAGAGTACTTCCATCGAGNNNNNNNNNNTTTTTTTTTTTTTTTTTTTTTTTTV
M24	TTGGCAATTC	AAGCAGTGGTATCAACGCAGAGTACTTGGCAATTCNNNNNNNNNNTTTTTTTTTTTTTTTTTTTTTTTTV
N24	TTGGCTCCAC	AAGCAGTGGTATCAACGCAGAGTACTTGGCTCCACNNNNNNNNNNTTTTTTTTTTTTTTTTTTTTTTTTV
O24	TTGTCGGCCA	AAGCAGTGGTATCAACGCAGAGTACTTGTCGGCCANNNNNNNNNNTTTTTTTTTTTTTTTTTTTTTTTTV
P24	TTGTGTTCGA	AAGCAGTGGTATCAACGCAGAGTACTTGTGTTCGANNNNNNNNNNTTTTTTTTTTTTTTTTTTTTTTTTV
