# Supplementary material for: DRUG-seq for miniaturized high-throughput transcriptome profiling in drug discovery
Source: Nat Commun. 2018 Oct 17;9:4307. doi: 10.1038/s41467-018-06500-x (PMC6192987; doi:10.1038/s41467-018-06500-x)
Supplement: Supplementary file 4 — Supplementary Data 3 [file 41467_2018_6500_MOESM4_ESM.xlsx]

## Sheet: Sheet1
DRUG-seq_TSO	AAGCAGTGGTATCAACGCAGAGTGAATrGrGrG
DRUG-seq_preamp_PCR	AAGCAGTGGTATCAACGCAGAGT
DRUG-seq_p5_PCR	AATGATACGGCGACCACCGAGATCTACACGCCT GTCCGCGGAAGCAGTGGTATCAACGCAGAGT* A*C
DRUG-seq_custom_read	GCCTGTCCGCGGAAGCAGTGGTATCAACGCAG AGTAC
DRUG-seq indexing A1	CAAGCAGAAGACGGCATACGAGAT GGTTTACT GTCTCGTGGGCTCGG
DRUG-seq indexing A2	CAAGCAGAAGACGGCATACGAGAT CTAAACGG GTCTCGTGGGCTCGG
DRUG-seq indexing A3	CAAGCAGAAGACGGCATACGAGAT TCGGCGTC GTCTCGTGGGCTCGG
DRUG-seq indexing A4	CAAGCAGAAGACGGCATACGAGAT AACCGTAA GTCTCGTGGGCTCGG
DRUG-seq indexing B1	CAAGCAGAAGACGGCATACGAGAT TTTCATGA GTCTCGTGGGCTCGG
DRUG-seq indexing B2	CAAGCAGAAGACGGCATACGAGAT ACGTCCCT GTCTCGTGGGCTCGG
DRUG-seq indexing B3	CAAGCAGAAGACGGCATACGAGAT CGCATGTG GTCTCGTGGGCTCGG
DRUG-seq indexing B4	CAAGCAGAAGACGGCATACGAGAT GAAGGAAC GTCTCGTGGGCTCGG
DRUG-seq indexing C1	CAAGCAGAAGACGGCATACGAGAT CAGTACTG GTCTCGTGGGCTCGG
DRUG-seq indexing C2	CAAGCAGAAGACGGCATACGAGAT AGTAGTCT GTCTCGTGGGCTCGG
DRUG-seq indexing C3	CAAGCAGAAGACGGCATACGAGAT GCAGTAGA GTCTCGTGGGCTCGG
DRUG-seq indexing C4	CAAGCAGAAGACGGCATACGAGAT TTCCCGAC GTCTCGTGGGCTCGG
DRUG-seq indexing D1	CAAGCAGAAGACGGCATACGAGAT TATGATTC GTCTCGTGGGCTCGG
DRUG-seq indexing D2	CAAGCAGAAGACGGCATACGAGAT CCCACAGT GTCTCGTGGGCTCGG
DRUG-seq indexing D3	CAAGCAGAAGACGGCATACGAGAT ATGCTGAA GTCTCGTGGGCTCGG
DRUG-seq indexing D4	CAAGCAGAAGACGGCATACGAGAT GGATGCCG GTCTCGTGGGCTCGG
DRUG-seq indexing E1	CAAGCAGAAGACGGCATACGAGAT CTAGGTGA GTCTCGTGGGCTCGG
DRUG-seq indexing E2	CAAGCAGAAGACGGCATACGAGAT TCGTTCAG GTCTCGTGGGCTCGG
DRUG-seq indexing E3	CAAGCAGAAGACGGCATACGAGAT AGCCAATT GTCTCGTGGGCTCGG
DRUG-seq indexing E4	CAAGCAGAAGACGGCATACGAGAT GATACGCC GTCTCGTGGGCTCGG
DRUG-seq indexing F1	CAAGCAGAAGACGGCATACGAGAT CGCTATGT GTCTCGTGGGCTCGG
DRUG-seq indexing F2	CAAGCAGAAGACGGCATACGAGAT GCTGTCCA GTCTCGTGGGCTCGG
DRUG-seq indexing F3	CAAGCAGAAGACGGCATACGAGAT TTGAGATC GTCTCGTGGGCTCGG
DRUG-seq indexing F4	CAAGCAGAAGACGGCATACGAGAT AAACCGAG GTCTCGTGGGCTCGG
CRISPR_PRL6_5_F1	TCGTCGGCAGCGTCAGATGTGTATAAGAGACAG CTCCGGTATGCAGAAACTTACAG
CRISPR_PRL6_5_R1	GTCTCGTGGGCTCGGAGATGTGTATAAGAGACAG ACTGTTGATGCATTTGTGTCCT
CRISPR_PRL6_9_F1	TCGTCGGCAGCGTCAGATGTGTATAAGAGACAG GGAATACCTGCCAATTCCTCT
CRISPR_PRL6_9_F1	GTCTCGTGGGCTCGGAGATGTGTATAAGAGACAG GTTAGAGAGATGACTGGTGAAATGC
CRISPR_PRL6_10_F1	TCGTCGGCAGCGTCAGATGTGTATAAGAGACAG TGGTCCGTGGTCCTCTTCC
CRISPR_PRL6_10_R1	GTCTCGTGGGCTCGGAGATGTGTATAAGAGACAG GTTGATGCTGGTGGCAAGG
