# Supplementary material for: DRUG-seq for miniaturized high-throughput transcriptome profiling in drug discovery
Source: Nat Commun. 2018 Oct 17;9:4307. doi: 10.1038/s41467-018-06500-x (PMC6192987; doi:10.1038/s41467-018-06500-x)
Supplement: Supplementary file 5 — Supplementary Data 4 [file 41467_2018_6500_MOESM5_ESM.xlsx]

## Sheet: Compounds profiled
Compound_pseudo_name	pubchem_cids	chemspider_id	prous_entry_numbers	inchi_key	smiles	Target	Entrez_id	target_annotation	annotation_category
Cmp_001	10160102	8335610;8335610;8335610;8335610	330008	LKJVGMXETAHJKU-AVRDEDQJSA-N	ClC1=CC(=CC(=C1)Cl)N3C(=O)[C@]2(N(C[C@@H](NC(=O)C)C2)C3=O)CC4=CC=C(C=C4)C#N	CYTH1	9267	Cell Adhesion Inhibitors;Integrin alphaLbeta2 (LFA-1) Antagonists;Tachykinin NK1 Antagonists	adhesion
Cmp_002	91827372	35033265;35033265;35033265;35033265		LVDRREOUMKACNJ-BKMJKUGQSA-N	CC(C)C[S](=O)(=O)N[C@H]1CCC(=O)N([C@@H]1C2=CC=C(C=C2)Cl)C3=CC4=C(C=C3)C(=CC(N4C)=O)C	BRD9	65980	BRD9 inhibitor	epigenetics
Cmp_003	16750360		292228	KOUHBMWJVVCBCI-UHFFFAOYSA-N	S1C3=C(N=C1NC(=O)C2=CC=CC=C2)C=CC(=C3)NC(=O)CCCCCCCCCCCCC	CERK	64781	Ceramide Kinase Inhibitors	kinase
Cmp_004	70697712	29342357;29342357;29342357;29342357	805229	CDQUJZKBRAFWNG-UHFFFAOYSA-N	ClC1=CC(=CC(=C1)F)NC3=C([N+]([O-])=O)C2=NON=C2C=C3	EPAS1	2034	HIF-2 Inhibitor	transcription
Cmp_005	5154691;70686735	4327766;4327766;4327766;4327766;4327766;4327766;4327766;4327766	380206	MAEKBOFLYVOEBZ-UHFFFAOYSA-N	[S](=O)(=O)(NC1=NC(=NC2=C1CN(CC2)CC3=CC=CC=C3)NCCC4=CC=CC=C4)C6=CC5=CC=CC=C5C=C6	CAMK2A	815	calcium/calmodulin dependent protein kinase II alpha(CAMK2A)	protein phosphorylation
Cmp_007	9852201	8006401;8006401;8006401;8006401	379350	HUASEDVYRABWCV-NDEPHWFRSA-N	[S](=O)(=O)(N[C@H](C(=O)N1CCN(CC1)C(OCC)=O)CC2=CC=CC(=C2)C(/N)=N/O)C3=C(C(C)C)C=C(C=C3C(C)C)C(C)C	PLAU	5328	Urokinase (u-PA) Inhibitors	kinase
Cmp_008	5582;5583;54949;332299;336805;461570;9821601;9847028;18517980;18517981;19363536;19363537;20029692;21186984;21186987;21186988;21917743;44294500;45006154;46861541;59961053;66611309;66719170;66985188;67002345;67603391;67633566;67726536;68994096;69004208;69226144;69295988;69636396;70098944;70422933;71297094;71461574	21117757;21117757;21117757;21117757;24958682;24958682;24958682;24958682;28651794;28651794;28651794;28651794;24605934;24605934;24605934;24605934;24605934;7997350;7997350;7997350;7997350;8022742;8022742;8022742;8022742;23144293;23144293;23144293;23144293;21475091;21475091;21475091;21475091;8070224;8070224;8070224;8070224;8091045;8091045;8091045;8091045;8108665;8108665;8108665;8108665;8134711;813471…	90194;207888	FBOZXECLQNJBKD-CYBMUJFWSA-N	O=C(N[C@H](CCC(O)=O)C(O)=O)C3=CC=C(N(CC2=CN=C1N=C(N=C(N)C1=N2)N)C)C=C3	DHFR	1719	Antimetabolites;Dihydrofolate Reductase (DHFR) Inhibitors	enzymatic function
Cmp_009	753704;16760659;45281171	659133;659133;659133;659133;659133;21395796;21395796;21395796;21395796	373616	ZFGXZJKLOFCECI-UHFFFAOYSA-N	ClC3=CC=C(C1=CSC(=N1)NC2=CC=C(O)C=C2)C=C3	VCP	7415	Sphingosine Kinase Inhibitors; Apoptosis Inducers	mitosis
Cmp_010	78319187		866895	RWQUSQUPWBEBAN-UHFFFAOYSA-N	C1(=CC=C2C(=C1)SC(=N2)N)C3=CC(N(C=C3)CC4CC4)=O	PI4KA	5297	phosphatidylinositol 4-kinase alpha(PI4KA)	phosphatidylinositol-mediated signaling
Cmp_011	16047619	13176026;13176026;13176026;13176026	447892	HBZPKPRLRQUIHK-UHFFFAOYSA-N	ClC1=CC=CC(=C1)C2=CN=C3[N]2N=C(NCCCN(CC)CC)C=C3	PRKCQ	5588	Protein Kinase PKC theta Inhibitors;IL-2 Production Inhibitors	kinase
Cmp_012		34980708;34980708;34980708;34980708	841066	XSBJQWNBBMWICJ-UHFFFAOYSA-N	CN(C1CC(C)(C)NC(C)(C)C1)c2ccc(nn2)c3ccc(cc3O)C4C=NNC=4	SNRPC	6631	splicing modulator	RNA binding
Cmp_013	5328791;16217123;16218262;54694256;66960045;69408361;69493537	4485953;4485953;4485953;4485953;4485953;4485953;4485953;21378097;21378097;21378097;21378097;21378097;5305398;5305398;5305398;5305398;5305398;17344707;17344707;17344707;17344707;17345695;17345695;17345695;17345695	340842	AFVLVVWMAFSXCK-VMPITWQZSA-N	OC1=CC=C(C=C1)\C=C(\C(O)=O)C#N	SLC16A1	6566	Monocarboxylate Transporter 1 (MCT1) Inhibitors	transporter
Cmp_017	3062316;11540687;29919968;72199624	10023645;10023645;10023645;10023645;2323020;2323020;2323020;2323020;2323020;2323020;2323020;2323020;2323020;2323020;2323020;2323020;2323020;2323020;2323020;2323020;9715466;9715466;9715466;9715466;9715466;9715466;9715466;9715466;9641443;9641443;9641443;9641443;13163451;13163451;13163451;13163451;21235074;21235074;21235074;21235074;17350470;17350470;17350470;17350470;17350471;17350471;17350471;1735…	365055;762938;791130;791131;791136	ZBNZXTGUTAYRHI-UHFFFAOYSA-N	ClC1=CC=CC(=C1NC(=O)C2=CN=C(S2)NC3=CC(=NC(=N3)C)N4CCN(CC4)CCO)C	FYN	2534	FYN proto-oncogene, Src family tyrosine kinase(FYN)	protein phosphorylation
Cmp_018	9915936	8091584;8091584;8091584;8091584	217308	IDEHCMNLNCJQST-UHFFFAOYSA-N	ClC1=CC=CC2=C1C=CC=C2[S](=O)(=O)NCCCCCCN	CALM1	801	K(V)11.1 (erg1) Channel Blockers;K(V)1.5 Channel Blockers;Calmodulin Antagonists	calcium related
Cmp_019	9847835	8023548;8023548;8023548;8023548;8023548	303665	BTIHMVBBUGXLCJ-OAHLLOKOSA-N	OC[C@H](NC2=NC1=C(N=C[N]1C(C)C)C(=N2)NCC3=CC=CC=C3)CC	CCNE2	9134	NA	kinase
Cmp_020	9860529	8036228;8036228;8036228;8036228;8036228;8036228	311395	KKTZALUTXUZPSN-UHFFFAOYSA-N	O1CCN(CC1)C2=CC(=O)C4=C(O2)C3=CC=CC=C3C=C4	PRKDC	5591	DNA-PK inhibitor	kinase
Cmp_021	24961764		633166	VPEOEBSAJZUAHP-UHFFFAOYSA-N	[S](=O)(=O)(C1=CC=CC(=C1)NC2=NC=C(C(=N2)C3=C4C(=CC=C3)[NH]C=C4)C)C	CDK7	1022	cyclin dependent kinase 7(CDK7)	protein phosphorylation
Cmp_022	10423087	8598515;8598515;8598515;8598515	234429	MKRGNKRNZLHINT-UHFFFAOYSA-N	COc1ccc(cc1)C3Nc2cccc(C(N)=O)c2N=3	PARP1	142	Poly(ADP-ribose)polymerase-1 (PARP-1) Inhibitors;30S Ribosomal Protein Inhibitors;Protein Arginine Deiminase Inhibitors	enzymatic function
Cmp_023	9816781;14102575;25202377;67233002	21169680;21169680;21169680;21169680;7992531;7992531;7992531;7992531;7992531		BEPGKLOHQTXUHX-UHFFFAOYSA-N	ClC1=C(Cl)C=CC(=C1)C2=C(SC(=N2)N)C3=CC=NC=C3	MAPK13	5603	mitogen-activated protein kinase kinase 13(MAP2K13)	peptidyl-tyrosine phosphorylation
Cmp_024	39065	35751;35751;35751;35751;35751;35751	329565	HJQILFPVRNHTIG-UHFFFAOYSA-N	CC1=CC=CC(=C1)OC2=CN=C(O)N=C2	LYN	4067	LYN proto-oncogene, Src family tyrosine kinase(LYN)	protein phosphorylation
Cmp_025	132565	117044;117044;117044;117044;117044;117044	186701	GHBUMWHHZFGRDI-AWEZNQCLSA-N	OC[C@H]2N=C(C1=CC(=C(OC)C=C1C2)OC)C3=CC(=CC(=C3)OC)OC	NME2	4831	NME/NM23 nucleoside diphosphate kinase 2(NME2)	protein autophosphorylation
Cmp_027	11726563	9901279;9901279;9901279;9901279;9901279	279487	CQPMMSAANJNLLH-BDJLRTHQSA-N	FC(F)(F)[C@](O)(C(=O)N1C[C@H](N(CC1)C(=O)C2=CC=C(C=C2)C#N)C)C	PDK2	5164	pyruvate dehydrogenase kinase 2(PDK2)	protein phosphorylation
Cmp_028	5282339;16759176;71297117	21475115;21475115;21475115;21475115;21475115;4445506;4445506;4445506;4445506	288543	OAGYIOQZUSMRQV-UHFFFAOYSA-N	S1C(=C(N=C1NC(=O)C)C2=CC=CC(=C2)C)C3=CC=NC=C3	MAPK13	5603	mitogen-activated protein kinase kinase 13(MAP2K13)	peptidyl-tyrosine phosphorylation
Cmp_029	45256693	35035659;35035659;35035659;35035659	691759	FHWSAZXFPUMKFL-UHFFFAOYSA-N	C2(=C(Cl)C=C1[NH]C(=NC1=C2)OC3=CC=C(C(=C3)C(O)=O)C)C4=CC=C5C(=C4)C=C[N]5C	PRKAB2	5565	protein kinase AMP-activated non-catalytic subunit beta 2(PRKAB2)	protein phosphorylation
Cmp_030	16119710	17276906;17276906;17276906;17276906	647682	AWZFCQRICMFIES-AATRIKPKSA-N	O1CCN(CC1)CC2=CC=C(C=C2)\C=C\C3=NC=CC(=C3)C4=CC5=C([NH]4)NC=NC5=O	HSPB1	3315	Aurora-A (ARK1) Kinase Inhibitors;MAPKAP-K2 (MK2) Inhibitors;Heat Shock Protein 27 (hsp27) Inhibitors;TNF-alpha Release Inhibitors	heat shock
Cmp_031	25102822		656686	SXKMCHGAAJTXPZ-UHFFFAOYSA-N	ClC1=CC(=CC(=C1NC(=O)N2CCN(CC2)C4=CC=C(NC(=O)CC3=CC=C(OC)C=C3)C=C4)Cl)CN5CCCC5	DGAT1	8694	Diacylglycerol Acyltransferase type 1 (DGAT-1) Inhibitors	enzymatic function
Cmp_032	9900812;24848832	8076467;8076467;8076467;8076467;21259179;21259179;21259179;21259179	347623	RITAVMQDGBJQJZ-FMIVXFBMSA-N	S(C3=CC1=C(C(=N[NH]1)\C=C\C2=CC=CC=N2)C=C3)C4=CC=CC=C4C(=O)NC	FLT4	2324	fms related tyrosine kinase 4(FLT4)	peptidyl-tyrosine phosphorylation
Cmp_033	6197;23617515;67259777;67829488;67915211;68146048;68146486;69875996;69914665;70071239;70099272;71251576;71251578	23620860;23620860;23620860;23620860;23620860;5962;5962;5962;5962;5962;5962;5962;5962;5962;5962;5962;5962;5962	281473	QBKSWRVVCFFDOT-UHFFFAOYSA-N	OC3=C(C2=C(O)C1=C(C(=C(O)C(=C1C=O)O)C(C)C)C=C2C)C(=CC4=C3C(=C(O)C(=C4C(C)C)O)C=O)C	SRD5A1	6715	Estrogen Receptor (ER) Agonists;Steroid 5alpha-Reductase Inhibitors	receptor
Cmp_034	160355	140922;140922;140922;140922;140922;140922;140922;140922;140922;140922;140922;140922;140922;140922;140922;140922;140922;140922;140922;140922;8092687;8092687;8092687;8092687	309808	PMXCMJLOPOFPBT-HNNXBMFYSA-N	ClC1=CC=CC(=C1)NC2=NC(=NC3=C2N=C[N]3C(C)C)N[C@H](C(C)C)CO	CHUK	1147	conserved helix-loop-helix ubiquitous kinase(CHUK)	protein phosphorylation
Cmp_035	46901383	25044538;25044538;25044538;25044538	705082	XNWDRALEEPGBHB-UHFFFAOYSA-N	O=C(N)C1=CC(=NC(=C1)N2CCNCC2)C3=CC(=NC=C3)NC4CCCCC4	PRKD3	23683	protein kinase D3(PRKD3)	protein phosphorylation
Cmp_036	39981;6713536;16684740;50937382;53630179;56603780	9883943;36554;36554;36554;36554	90055	HTGCJAAPDHZCHL-UHFFFAOYSA-N	O6C(CN3CCC(N2C1=CC=CC=C1NC2=O)CC3)(C4=CC=C[N]4C5=CC=CC=C5C6)C	CALM1	801	Calmodulin Antagonists	calcium related
Cmp_037	44182295	25058723;25058723;25058723;25058723;25058723;25058723;25058723;25058723	444804	RDSACQWTXKSHJT-NSHDSACASA-N	IC3=CC(=C(NC2=C(N[S](=O)(=O)C1(CC1)C[C@H](O)CO)C(=CC(=C2F)F)OC)C=C3)F	MAP2K2	5605	mitogen-activated protein kinase kinase 2(MAP2K2)	peptidyl-tyrosine phosphorylation
Cmp_038	90642938	34500443;34500443;34500443;34500443		DMIDPTCQPIJYFE-UHFFFAOYSA-N	O=C(CNC(=O)NC2=CC1=CC=NC=C1C=C2)N3CCCC3	PRMT3	10196	PRMT3 inhibitor	enzymatic function
Cmp_039	6252;6253;456559;490257;23615268;51371137;66787711;66799802;67001131;67030948;67503441;67724780;67742426;67831264;68502746;68656614;68663286;68805412;69111800;69248697;69762630;69911060;69912436;69919656;70133682;70138790;70287220;70296606;70624826;71076612	9894487;9894487;9894487;9894487;24838883;24838883;24838883;24838883;19951209;19951209;19951209;19951209;19951209;8087604;8087604;8087604;8087604;9709220;34522989;34522989;34522989;34522989;34522990;34522990;34522990;34522990;34526585;34526585;34526585;34526585;6016;6016;6016;6016;6016;6016;6016;6016;6016;6016;6016;6016;6016;6016;6016;6016;6017;6017;6017;6017;6017;6017;6017;6017;6017;6017;6017;601…	117229;156013	UHDGCWIWMRVCDJ-CCXZUQQUSA-N	O1[C@@H]([C@@H](O)[C@H](O)[C@@H]1N2C=CC(=NC2=O)N)CO	POLB	5423	Antimetabolites;DNA Polymerase Inhibitors	enzymatic function
Cmp_040	11715766;11715767	9890487;9890487;9890487;9890487;9890487;9890488;9890488;9890488;9890488;9890488;9890488;17624232;17624232;17624232;17624232	437987	YUCMWAUBTFDJIZ-CTYIDZIISA-N	O[C@H]1CC[C@@H](CC1)NC3=NC2=C(N=C[N]2CC)C(=N3)NC4=CC=CC(=C4)Cl	CDK1	983	cyclin dependent kinase 1(CDK1)	protein autophosphorylation
Cmp_041	12294704	13639598;13639598;13639598;13639598;13639598;13639598		IBAQFPQHRJAVAV-ULAWRXDQSA-N	O[C@@H]1[C@H](N(C[C@H](O)[C@H]1O)CCO)CO	GAA	2548	SGLT-3 Activators;alpha-Glucosidase Inhibitors	enzymatic function
Cmp_042	11493598;53338808	9668404;9668404;9668404;9668404	444531	XVECMUKVOMUNLE-UHFFFAOYSA-N	[N]12N=C(C(=C1C=CC=C2)C4=CC3=C([NH]N=C3N=N4)N)C5=CC=CC=C5	MAPK3	5595	mitogen-activated protein kinase 3(MAPK3)	protein phosphorylation
Cmp_043	54582100	26343285;26343285;26343285;26343285	704787	HBMFSXMMRNCYAR-UHFFFAOYSA-N	N(CCCNC1=CC=C(C=C1)NC2=NC(=C(Br)C=N2)NC3=NC=CC=C3)C(C)C	CDKL5	6792	cyclin dependent kinase like 5(CDKL5)	protein phosphorylation
Cmp_044	8515	8082043;8082043;8082043;8082043;8201;8201;8201;8201;8201;8201;8201;8201	301539	ACPOUJIDANTYHO-UHFFFAOYSA-N	O=C3C2=C1C(=N[NH]C1=CC=C2)C4=CC=CC=C34	MAP2K4	6416	mitogen-activated protein kinase kinase 4(MAP2K4)	peptidyl-tyrosine phosphorylation
Cmp_045	90142551		867753	KQZKQPCMHFSLEK-ITINGCSBSA-N	CC[C@@H]2NC(=O)[C@H]([C@H](O)[C@H](C)C/C=C/C)N(C)C(=O)[C@H](C(C)C)N(C)C(=O)[C@H](CC(C)C)N(C)C(=O)[C@H](CC(C)C)N(C)C(=O)[C@@H](C)NC(=O)[C@H](C)NC(=O)[C@H](CC(C)C)N(C)C(=O)[C@@H](NC(=O)[C@H]([C@H](C)CN1CCN(CCOC)CC1)N(C)C(=O)[C@@H](C)N(C)C2=O)C(C)C	PPIE	10450	Cyclophilin inhibitor	enzymatic function
Cmp_046	65909;3086537;6450522;14171586	14752397;14752397;14752397;14752397;59318;59318;59318;59318;59318;59318;59318;4953124;4953124;4953124;4953124;4953124;4953124;4953124;4953124	135879	GVIFMXAPEOVXKO-UHFFFAOYSA-N	ClC1=CC=CC(=C1C)N2CCN(CC2)CCC3=N[N](C4=CC(=C(OC)C=C34)OC)CC5=CC(=C(OC)C=C5)OC	CALM1	801	Calmodulin Antagonists	calcium related
Cmp_048	52912189	26325341;26325341;26325341;26325341;28467547;28467547;28467547;28467547	731288	VUVUVNZRUGEAHB-CYBMUJFWSA-N	O(C4=C(C=C3N=CC2=C(N([C@H](C)C1=CC=CC=N1)C(=O)N2)C3=C4)C5=C(ON=C5C)C)C	BRD4	23476	BRD4 gene inhibitor	epigenetics
Cmp_049	68304261;71139271		829207	OEDGERSSZUMLBI-UHFFFAOYSA-N	ClC3=CN=C(NC1=CC(=NC=N1)NC2=C([S](=O)(=O)CC)C=CC(=C2)[S](=O)(=O)NC)C=C3	TNNI3K	51086	TNNI3 interacting kinase(TNNI3K)	protein phosphorylation
Cmp_050	86573554	34524779;34524779;34524779;34524779	793902	ZSPJYUOSWBXBCK-ZDUSSCGKSA-N	COc1ccc(cc1S(=O)(=O)CCO)C3NC(NC(=O)[C@@H](C)c2ccc(Cl)cc2)=NC=3C	PI4KB	5298	phosphatidylinositol 4-kinase beta	phosphatidylinositol-mediated signaling
Cmp_051	60752;60753;5281065;6437366;10255436;24820163;60163737;60163738;60163739;60163740;60163741	54755;54755;54755;54755;54755;54755;54755;8050323;8050323;8050323;8050323;26469674;26469674;26469674;26469674;4444522;4444522;4444522;4444522;4444522;4444522;4444522;4444522;4444522;4444522;4444522;4444522;4444522;4444522;4941930;4941930;4941930;4941930;4941930;21240674;21240674;21240674;21240674;8430921;8430921;8430921;8430921;8430921	170650	ALOBUEHUHMBRLE-UHFFFAOYSA-N	[S](=O)(=O)(NC1=CC=C(C(O)CCCN(CCCCCCC)CC)C=C1)C	KCNK1	3775	Potassium Channel Blockers; Antiarrhythmic	channel
Cmp_052	1483724;34365735	1224794;1224794;1224794;1224794	441441	GWHSPAGSUKYSEY-UHFFFAOYSA-N	S1C(=NC(=C1)C2=CC(=CC=C2)C(F)(F)F)C3=CC=C(C=C3)C(O)=O	RXRA	6256	Retinoid RXRalpha Agonists;Retinoid RARalpha Agonists	receptor
Cmp_053	14655218	23215630;23215630;23215630;23215630	416708	QWBVVOBWTNGNOF-UHFFFAOYSA-N	CC(C)(C)CN5C(CN3C(=O)CC2(CCN(Cc1ccccc1)CC2)C3=O)=Cc4cnc(C#N)nc45	CTSK	1513	Cathepsin S Inhibitors;Cathepsin K Inhibitors	enzymatic function
Cmp_054	46911228	25068550;25068550;25068550;25068550	702738	GDJANRNMFHNVOW-DCPHZVHLSA-N	C[C@H](NC(=O)[C@H]1NCC[C@@H]1O)C2=CC=C(C=C2)C3=NOC(=N3)CCC4CCCC4	SPHK1	8877	SPHK1 inhibitor	kinase
Cmp_056	1825716	1423138;1423138;1423138;1423138;34500434;34500434;34500434;34500434	844840	KWJRSHZSULRJHE-UHFFFAOYSA-N	BrC2=C(OCCSC1=NC=CC=N1)C=CC(=C2)C	PRKAA1	5562	protein kinase AMP-activated catalytic subunit alpha 1(PRKAA1)	protein phosphorylation
Cmp_057	90016622	34254392;34254392;34254392;34254392	833580	VHDOJOVCAVZTRK-UHFFFAOYSA-N	NC1=NC=NC2=CC=C(N=C12)C3=CC(=CC(=C3)F)NC(=O)CN4CCCC4	MAP4K4	9448	mitogen-activated protein kinase kinase kinase kinase 4(MAP4K4)	protein phosphorylation
Cmp_058	1400	1357;1357;1357;1357;1357	334420	ZVPDNRVYHLRXLX-UHFFFAOYSA-N	[N]1(N=C(C2=C(N=CN=C12)N)C3=CC=C(C=C3)C)C(C)(C)C	FYN	2534	FYN proto-oncogene, Src family tyrosine kinase(FYN)	protein phosphorylation
Cmp_059	10027278;40469355	8202849;8202849;8202849;8202849;32697477;32697477;32697477;32697477	374487	YULUCECVQOCQFQ-UHFFFAOYSA-N	FC(F)(F)C1=N[N](C(=C1)C4=CC3=C(C2=CC=CC=C2C=C3)C=C4)C5=CC=C(NC(=O)CN)C=C5	PDK1	5163	pyruvate dehydrogenase kinase 1(PDK1)	protein phosphorylation
Cmp_060	121230617			PVQUVXVUIZZLMP-UHFFFAOYSA-N	COc1c(cc(cc1OC)Nc4nc2c(C=NN2c3ccc(cc3)OC)cn4)OCCCN5CCN(C)CC5	TBK1	29110	TBK1 gene inhibitor	kinase
Cmp_061	3108;137329;451734;451810;6452173;9811411;10166637;12296258;23075241;50898369;67342739;67432732;67470226;67578685;67938510;68441871;68644846;68756117;69295189;69302863;69396559;69490136;69502369;69820099;70544036	121018;121018;121018;121018;121018;121018;121018;121018;121018;10022111;10022111;10022111;10022111;9882384;9882384;9882384;9882384;397882;397882;397882;397882;397947;397947;397947;397947;8027456;8027456;8027456;8027456;8342143;8342143;8342143;8342143;8342143;23352368;23352368;23352368;23352368;23352368;23352368;7987166;7987166;7987166;7987166;9818421;9818421;9818421;9818421;4954614;4954614;495461…	91530	IZEKFCXSFNUWAM-UHFFFAOYSA-N	OCCN(C3=NC1=C(N=C(N=C1N2CCCCC2)N(CCO)CCO)C(=N3)N4CCCCC4)CCO	SLC29A2	3177	Adenosine Reuptake Inhibitor	transporter
Cmp_062	86764579			ZPVUIOVIUFJGHO-UHFFFAOYSA-N	Cc2ccc(CNC(=O)Nc1cccc(F)c1)cc2NC(=O)C3=CN=C4C=CC=CN34	DDR2	4921	discoidin domain receptor tyrosine kinase 2(DDR2)	peptidyl-tyrosine phosphorylation
Cmp_063	25234918	28513011;28513011;28513011;28513011	707539	FDDDEECHVMSUSB-UHFFFAOYSA-N	[S](=O)(=O)(N)C1=CC=C(N)C=C1	CA11	770	MEK1 Inhibitors	enzymatic function
Cmp_064	51039247	28511186;28511186;28511186;28511186	739722	UPJCYXIOWHZRLU-GQCTYLIASA-N	O(C3=CC1=C([NH]C(=C1\C=C\C(=O)C2=CC=NC=C2)C)C=C3)C	PIKFYVE	200576	Methuosis	kinase
Cmp_066	72709209	32674426;32674426;32674426;32674426;32674426	869858	SPDQRCUBFSRAFI-DOMZBBRYSA-N	ClC1=CN=CC(=C1)CN2[C@@H](CCN3C2=NC(=CC3=O)N4[C@@H](COCC4)C)C(F)(F)F	PIK3C3	5289	phosphatidylinositol 3-kinase catalytic subunit type 3(PIK3C3)	protein phosphorylation
Cmp_069	46926514	26642087;26642087;26642087;26642087	814620	JQSJAVBMIMDUFO-UHFFFAOYSA-N	ClC1=CC(=CC(=C1)Cl)CNC2=NC=NC=C2C4=CC3=C(OCO3)C=C4	CLK4	57396	CDC like kinase 4(CLK4)	peptidyl-tyrosine phosphorylation
Cmp_071	11340230	9515173;9515173;9515173;9515173;9515173	424873	LAYAEBGGDTWXAZ-RUZDIDTESA-N	[S](=O)(=O)(N1CCN(CC1)C)C6=CC=C([C@@H](CC2CCCC2)C(=O)NC3=NC4=C(S3)N=C(C=C4)C5=CC=NC=C5)C=C6	GCK	2645	NA	kinase
Cmp_072	11675222	9849951;9849951;9849951;9849951	431410	GVWNNKNAVOPJNV-UHFFFAOYSA-N	S1C(=NC=C1)C2=NC(=NC=C2)NC3=CC(=CC(=C3)C)C	GSK3A	2931	glycogen synthase kinase 3 alpha(GSK3A)	protein phosphorylation
Cmp_073	45378798	24650685;24650685;24650685;24650685		FANMQRSNMHKZCR-BKUYFWCQSA-N	S\2C(=O)N(CC1(CCCCC1)C)C(=O)C2=C/C4=CC=C(N[S](=O)(=O)C3=CC(=C([N+]([O-])=O)C=C3)C(F)(F)F)C=C4	PRKAB1	5564	protein kinase AMP-activated non-catalytic subunit beta 1(PRKAB1)	protein phosphorylation
Cmp_074	5030787	4209246;4209246;4209246;4209246		QLOCSAUIBGQZLC-UHFFFAOYSA-N	S1C4=C(N=C1NC(=O)COC(=O)CC(NC(=O)C2=CC=CC=C2)C3=CC=CC=C3)C=CC(=C4)OC	TAOK1	57551	TAO kinase 1(TAOK1)	protein phosphorylation
Cmp_075	15604493	13079969;13079969;13079969;13079969	444640	LKAMKJDBXSPXDT-UHFFFAOYSA-N	[N]23N=C(NCC1=CC=CC=C1)C=CC2=NC=C3C4=CC=NC=C4	LCK	3932	LCK proto-oncogene, Src family tyrosine kinase(LCK)	protein phosphorylation
Cmp_076	53472153;71751553	26325201;26325201	669902	RHMXXJGYXNZAPX-UHFFFAOYSA-N	OC1=CC(=CC2=C1C(=O)C3=C(C2=O)C=C(O)C=C3O)C	CSNK2A1	1457	casein kinase 2 alpha 1(CSNK2A1)	protein phosphorylation
Cmp_077	5281888;16760063;16760569;71311923	28586632;28586632;28586632;28586632;8112654;8112654;8112654;8112654;8112654;8112654;9414958;9414958;9414958;9414958;4445178;4445178;4445178;4445178;4445178	135868	AXUZQJFHDNNPFG-UXBLZVDNSA-N	ClC3=CC1=C(C=CC(=N1)/C=C/C2=CC(=CC=C2)C(SCCC(=O)N(C)C)SCCC(O)=O)C=C3	ABCC4	10257	Leukotriene CysLT1 (LTD4)	transporter
Cmp_078	4877;10066681	8242221;8242221;8242221;8242221;4711;4711;4711;4711;4711	278774	DFBIRQPKNDILPW-KTGKZQHOSA-N	O6[C@@]27[C@]1(O[C@H]1CC3[C@@]2(CCC4=C3COC4=O)C)[C@H](O)[C@]5(O[C@H]5[C@H]67)C(C)C	ERCC3	2071	ERCC excision repair 3, TFIIH core complex helicase subunit(ERCC3)	protein phosphorylation
Cmp_079	5208	5019;5019;5019;5019;5019;5019;5019;5019	346930	NEZONWMXZKDMKF-UHFFFAOYSA-N	OC(C2=CC(=O)C1=C(O)C=CC(=C1C2=O)O)CC=C(C)C	PKM	5315	PKM activator	kinase
Cmp_080	22479762		316886	YNKICMROKLRBAY-UHFFFAOYSA-N	ClC4=CC=C(C1=N[NH]C2=C1C=C(C=C2)C3=N[NH]N=N3)C=C4	MAPK9	5601	mitogen-activated protein kinase 9(MAPK9)	protein phosphorylation
Cmp_081	1880;57514858	1809;1809;1809;1809;1809;1809;28468255;28468255;28468255;28468255	677865	COCYGNDCWFKTMF-UHFFFAOYSA-N	O1C3=C(C(=O)C=C1C2=CC=CC=C2)C=CC(=C3O)O	NTRK2	4915	neurotrophic receptor tyrosine kinase 2(NTRK2)	peptidyl-tyrosine phosphorylation
Cmp_082	9868037	8043728;8043728;8043728;8043728	377652	FGTCROZDHDSNIO-UHFFFAOYSA-N	S3C(=C(NCC1=CC=NC2=CC=CC=C12)C=C3)C(=O)NC4=CC=C(OC(F)(F)F)C=C4	ABL1	25	ABL proto-oncogene 1, non-receptor tyrosine kinase(ABL1)	peptidyl-tyrosine phosphorylation
Cmp_083	9549295	9514907;9514907;9514907;9514907;7828211;7828211;7828211;7828211;7828211;7828211	317842	VPBYZLCHOKSGRX-UHFFFAOYSA-N	ClC1=C(NC(=O)NCCC)C=CC(=C1)OC2=NC=NC3=CC(=C(OC)C=C23)OC	MAPK7	5598	mitogen-activated protein kinase 7(MAPK7)	peptidyl-tyrosine phosphorylation
Cmp_085	86;5743254;23677930;25202501;54675871;66880740;67779997	118563;118563;118563;118563;118563;4675242;4675242;4675242;4675242;4675242;7822291;7822291;7822291;7822291;7822291;7822291;7822291;7822291;84;84;84;84;84;84;84;84;84;84;84	647218	WPOLKWXCMWKIMW-UHFFFAOYSA-N	[S](=O)(=O)(C(C)C)C1=CC=CC=C1NC2=NC(=NC3=CC=N[N]23)NC5=C(OC)C=C(C4CCN(CC4)C(=O)CNCC)C(=C5)C	ALK	238	anaplastic lymphoma receptor tyrosine kinase(ALK)	peptidyl-tyrosine phosphorylation
Cmp_086	4993;65405;150615;161085;235684;248396;451490;456376;457395;461562;462438;462440;479887;479888;479889;479890;484131;6365291;44123482;54601800;70020180;70433157;71412723	10445910;132763;132763;132763;141511;141511;141511;141511;205646;205646;205646;205646;217473;217473;217473;217473;21121265;21121265;21121265;21121265;21123423;21123423;21123423;21123423;21123542;21123542;21123542;21123542;21124508;21124508;21124508;21127377;21127377;28584656;28584656;28584656;28584656;397705;397705;397705;397705;401842;401842;401842;401842;402585;402585;402585;402585;29333577;293…	70197	QASFUMOKHFSJGL-LAFRSMQTSA-N	O5[C@]4(CC[C@H]3[C@H]1[C@@H]([C@@]2(C(=CC1)C[C@@H](O)CC2)C)CC3=C4C)[C@@H]([C@@H]6NC[C@H](C[C@@H]56)C)C	PTCH1	5727	Smo Receptor Antagonists;Hedgehog Signaling Inhibitors	receptor
Cmp_087	1713121;1713122	1362298;1362298;1362298;1362298;1362299;1362299;1362299;1362299	408971	ZFCPCFWCBDYWAI-UHFFFAOYSA-N	OC(=O)CSC1=NSC(=N1)SCC(=O)O	LCK	3932	LCK proto-oncogene, Src family tyrosine kinase(LCK)	protein phosphorylation
Cmp_088	11287153	9462140;9462140;9462140;9462140		YDZNRNHKJQTGCG-UHFFFAOYSA-N	OC(=O)C4=C(C1=C(C=CC2=CC=CC=C12)C(O)=O)C3=CC=CC=C3C=C4	CLK4	57396	CDC like kinase 4(CLK4)	peptidyl-tyrosine phosphorylation
Cmp_089	10195242	8370742;8370742;8370742;8370742	361679	WPHIEFHDFQKSGI-UUOWRZLLSA-N	ClC1=CC(=CC(=C1)Cl)N3C(=O)[C@]2(N(C[C@@H](NC(=O)CCC(=O)N)C2)C3=O)CC4=CC=C(C=C4)C#N	CYTH1	9267	Cell Adhesion Inhibitors;Integrin alphaLbeta2 (LFA-1) Antagonists;Tachykinin NK1 Antagonists	adhesion
Cmp_091				GPFXZYJYVUTNSE-LCPICFLISA-N	C=CC4=CC[C@H]1[C@@H](C[C@@H](O)[C@]2(O)[C@]1(C)CC[C@@H]3OC(=O)[C@]23C)[C@H]4C	HSPA4	3308	HSP70 inhibitor	heat shock
Cmp_093	3667	3539;3539;3539;3539	328594	RNOJGTHBMJBOSP-UHFFFAOYSA-N	ClC3=C2C(=O)C(C1CCCC1)(CC2=CC(=C3Cl)OCC(O)=O)C	CLCN3	1182	Chloride Channel Blockers	chloride channel
Cmp_094	11837140	10011699;10011699;10011699;10011699	660832	NQQBNZBOOHHVQP-UHFFFAOYSA-N	S1C(=NC=C1[N+]([O-])=O)SC2=NN=C(S2)N	MAPK8	5599	mitogen-activated protein kinase 8(MAPK8)	protein phosphorylation
Cmp_095	610877	531022;531022;531022;531022;531022;531022;531022	403152	BYPFEZZEUUWMEJ-UHFFFAOYSA-N	O=C1N(CCCCC(=O)C)C(=O)N(C2=C1[N](C=N2)C)C	PDE5A	8654	Chitinase Inhibitors;Phosphodiesterase Inhibitors;TNF-alpha Production Inhibitors	enzymatic function
Cmp_096	72200023	32689690;32689690;32689690;32689690		SDGJBAUIGHSMRI-UHFFFAOYSA-N	CCC(=O)Nc1cccc(c1)Oc4nc(Nc2ccc(cc2OC)N3CCN(C)CC3)ncc4Cl	NUAK1	9891	NUAK family kinase 1(NUAK1)	protein phosphorylation
Cmp_097	6918469;54743091	5293666;5293666;5293666;5293666	277752	QLMMOGWZCFQAPU-UHFFFAOYSA-N	O2C1=CC=CC=C1C(=CC3=CC=CC=C23)CN(CC#C)C	GAPDH	2597	Apoptosis Inhibitors;Glyceraldehyde 3-phosphate Dehydrogenase (GAPDH) Inhibitors	enzymatic function
Cmp_098	59558736			HYWDWAXZNWIOQW-UHFFFAOYSA-N	CN1CCOC2=CC(=CC=C12)C7=NC=C6CCC3=C([NH]C4=C3C(=O)NCC45CC5)C6=C7	MAPKAPK5	8550	mitogen-activated protein kinase-activated protein kinase 5(MAPKAPK5)	peptidyl-tyrosine phosphorylation
Cmp_099	5372499	4522747;4522747;4522747;4522747		MHOOPNKRBMHHEC-NSCUHMNNSA-N	OC1C(O)C(=O)C=C1\C=C\C	MAPK1	5594	mitogen-activated protein kinase 1(MAPK1)	protein phosphorylation
Cmp_100	10320107	8495571;8495571;8495571;8495571		DKXHSOUZPMHNIZ-UHFFFAOYSA-N	O=C1NCCC2=C1C=C([NH]2)C3=CC=NC=C3	CDC7	8317	Inhibitors of Signal Transduction Pathways;Cell Division Cycle 7-Related Protein Kinase (CDC7) Inhibitors	kinase
Cmp_101	25022668	24606024;24606024;24606024;24606024	650195	WVSBGSNVCDAMCF-UHFFFAOYSA-N	OC(=O)C5=C(C1CCCC1)C=C(C2=C[NH]C3=C2C=C(C=N3)C4=CC=CC=C4)C=C5	SGK1	6446	serum/glucocorticoid regulated kinase 1(SGK1)	protein phosphorylation
Cmp_102	9938544;9938545	8274888;8274888;8274888;8274888;8114169;8114169;8114169;8114169;8114170;8114170;8114170;8114170	280305	IPSSXIMJJXSJQB-FQEVSTJZSA-N	ClC1=C(O)C(=CC(=C1OCCN2CCN(CC2)C)Cl)C(=O)N[C@@H](CC3=CC=CC=C3)C(OCC)=O	CPSF3	51692	CPSF3 modulator; Antiinflammatory Drugs;Cytokine Production Inhibitors	enzymatic function
Cmp_103	51037431	25199963;25199963;25199963;25199963		AWIVHRPYFSSVOG-UHFFFAOYSA-N	FC3=CC=C(CNC1=NC=NC2=CC=C(F)C=C12)C=C3	PDE5A	8654	Autophagy Agonist; Phosphodiesterase V (PDE5A) Inhibitors	enzymatic function
Cmp_104	11589703	9764466;9764466;9764466;9764466	401345	GAEUGYYJXUTOSY-UHFFFAOYSA-N	[S](=O)(=O)(N)C3=C(NC1=NC(=NC=C1)NC2=CC(=C(C=C2)C)NC)C=CC=C3OC	ZAP70	7535	zeta chain of T cell receptor associated protein kinase 70(ZAP70)	protein phosphorylation related
Cmp_106	9820527	7996276;7996276;7996276;7996276	309752	OUSFTKFNBAZUKL-UHFFFAOYSA-N	S1C(=NC=C1SCC2=NC=C(O2)C(C)(C)C)NC(=O)C3CCNCC3	CDK2	1017	cyclin dependent kinase 2(CDK2)	protein autophosphorylation
Cmp_107	21948241	23240904;23240904;23240904;23240904	271393	NSMRMZWAHUBRPG-UHFFFAOYSA-N	ClC1=CC=CC(=C1)NC2=NC=CC(=N2)C3=CC(=NC=C3)NCCC(=O)N	CDK1	983	cyclin dependent kinase 1(CDK1)	protein autophosphorylation
Cmp_108	68487333			WSLWDYFVQCTRRJ-UHFFFAOYSA-N	FC5=CC=C(C1=NC=CC(=C1)C2=CN=C3[N]2C=CC(=C3)C4=CC(=CC=C4)C(=O)NC)C=C5	TGFBR1	7046	transforming growth factor beta receptor 1(TGFBR1)	protein phosphorylation related
Cmp_109	6450551;21877502	4953153;4953153;4953153;4953153;4953153;4953153;4953153;4953153;4953153;4953153;4953153;4953153;4953153;4953153;4953153	318296	ODPGGGTTYSGTGO-UHFFFAOYSA-N	FC(F)(F)C2=C(CN1CCN(CC1)CC)C=CC(=C2)NC(=O)NC4=CC=C(OC3=NC=NC(=C3)NC)C=C4	MAPK14	1432	mitogen-activated protein kinase kinase 14(MAP2K14)	peptidyl-tyrosine phosphorylation
Cmp_110	77050682		858118	LBFYQISQYCGDDW-UHFFFAOYSA-N	C1(=C(C(=CN=C1)C2=CC=C(C=C2)C3=C[N](N=C3)C)N5CCC4(CCNC4=O)CC5)Cl	CDK8	1024	cyclin dependent kinase 8(CDK8)	protein phosphorylation
Cmp_111	9817923;56972132	25069763;25069763;25069763;25069763;9465720;9465720;9465720;9465720;7993673;7993673;7993673;7993673;7993673	240096	HAQIRIMIVLFYIX-ZFWWWQNUSA-N	O=C(N1[C@@H](CC2=CC=CC=C12)C(=O)NCCCC)[C@@H](N)CC	TPP2	7174	Tripeptidyl Peptidase II Inhibitors	enzymatic function
Cmp_112	5333;80197;5042741;6102183;16410479;16410590;16410619;16684345;18348497;19702442;21321899;22614102;23119744;23616708;24198992;44135721;56763483;56763484;66645291;66680388;66709998;66728046;66750439;66779958;66783833;66808736;66808774;66930446;66930447;67055223;67319813;67390407;67496459;67534928;67539638;67555477;67555479;67569468;67589419;67739378;67766771;67918806;67991945;68123320;68544992;685…	15481951;24834922;24834922;24834922;17616719;17616719;17616719;17616719;23010168;23010168;23010168;23010168;380683;380683;380683;17475622;17475622;17475622;17475755;17475755;17475755;72442;72442;72442;72442;28562851;28562851;28562851;28562851;25934597;25934597;25934597;25934597;25934597;4220573;4220573;4220573;4220573;29773186;29773186;29773186;29773224;29773224;29773224;29773235;29773235;2977323…	343194	ZZKNRXZVGOYGJT-VKHMYHEASA-N	[P+](O)(O)([O-])CC(=O)N[C@@H](CC(O)=O)C(O)=O	CAD	790	carbamoyl-phosphate synthetase 2, aspartate transcarbamylase, and dihydroorotase(CAD)	protein autophosphorylation
Cmp_113	44129660	24608986;24608986;24608986;24608986	689173	IIQUYGWWHIHOCF-UHFFFAOYSA-N	FC(F)(F)OC3=CC=C(NC1=NC=NC(=C1)C2=CC(=CC=C2)C(=O)NCCO)C=C3	BCR	613	BCR, RhoGEF and GTPase activating protein(BCR)	protein phosphorylation
Cmp_114	9846823	8022537;8022537;8022537;8022537	381578	QXQAFIAKTXDYFI-KRWDZBQOSA-N	O=C(N[C@@H](CC1=CC=CC=C1)C(=O)NCC#N)OCC2=CC=CC=C2	CTSK	1513	Cathepsin S Inhibitors;Cathepsin L Inhibitors;Cathepsin K Inhibitors	enzymatic function
Cmp_115	10699955	8875296;8875296;8875296;8875296		JACAAXNEHGBPOQ-LLVKDONJSA-N	O1C2=C(OC1)C=C3C(=C2)C[C@H](N(N=C3C4=CC=C(N)C=C4)C(=O)C)C	GRIA3	2892	AMPA Non-Competitive Antagonists;Kainate Antagonists	neuron
Cmp_116	16727128;69848348;69848351;69909889	19047318;19047318;19047318;19047318	274347	JTVWJXUGGJTGDA-IBGZPJMESA-N	ClC1=CC=CC(=C1C(=O)N[C@@H](CC3=CC=C(NC(=O)C2=C(Cl)C=CC=C2Cl)C=C3)C(O)=O)C	ITGA4	3676	Integrin alpha4beta7 (LPAM-1) Antagonists;Cell Adhesion Inhibitors;Integrin alpha4beta1 (VLA-4) Antagonists	adhesion
Cmp_117	21362701;68522982;68524153;68524321			YOYDGKNKZANQBG-UHFFFAOYSA-N	ClC3=CC1=C([NH]C2=C1C=CN=C2)C=C3	CHUK	1147	conserved helix-loop-helix ubiquitous kinase(CHUK)	protein phosphorylation
Cmp_118	68712;198614;5388964;44134935;44577959;45073450;69757491	21164926;21164926;23106631;23106631;23106631;23106631;171906;171906;171906;171906;171906;171906;171906;171906;171906;171906;171906;21475007;21475007;21475007;21475007;21475007;61963;61963;61963;61963;61963;61963;61963;61963;61963;61963;61963;61963;61963;61963;61963;4534999;4534999;4534999;4534999	90333	CQXADFVORZEARL-UHFFFAOYSA-N	O1C(=NCC1)NC(C2CC2)C3CC3	NISCH	11188	Imidazoline I1 Receptor Agonists	receptor
Cmp_119	54582100	34451201;34451201;34451201;34451201	722088	WOUDPYBESPZALS-UHFFFAOYSA-N	O=C4NC1=CC=CC=C1C2=C(C3=C([NH]2)C=CN=C3)C4	CDK9	1025	cyclin dependent kinase 9(CDK9)	protein phosphorylation
Cmp_120	60490	35308254;35308254;35308254;35308254;54531;54531;54531;54531;54531;21234150;21234150;21234150;21234150;21240792;21240792;21240792;21240792	145060	MWLSOWXNZPKENC-UHFFFAOYSA-N	S1C(=CC2=CC=CC=C12)C(N(O)C(=O)N)C	ALOX5	240	5-Lipoxygenase	enzymatic function
Cmp_121	25195294;54613581;66576997	29342318;29342318;29342318;29342318;28637790;28637790;28637790;28637790;26324872;26324872;26324872;26324872;24715454;24715454;24715454;24715454;32780228;32780228;32780228;32780228	642052	XOKJUSAYZUAMGJ-WOUKDFQISA-N	O3[C@@H]([N]1C2=C(C(=C1)C#N)C(=NC=N2)N)[C@H](O)[C@H](O)[C@H]3CO	ADK	132	Adenosine Kinase	kinase
Cmp_122	11842675	9893630;9893630;9893630;9893630	401204	XUZWTJRGKMQTGI-UHFFFAOYSA-N	S1C(=C(N=C1NC2=NN=C(C3=CC=CC=C23)CC4=CC=NC=C4)C(C)(C)C)C#N	NR3C2	4306	Drugs Acting on Estrogen Receptors (ER);Glucocorticoid Receptor (GR) Antagonists;Androgen Receptor Antagonists;Mineralocorticoid Receptor (MR) Antagonists	receptor
Cmp_123	11290018	9465004;9465004;9465004;9465004	395296	URATWWKSRAPWRM-UHFFFAOYSA-N	O(C3=CC2=C(C1=CC(=NC(=O)N1CC2)N(CCOC)C)C=C3)C	MAPKAPK2	9261	mitogen-activated protein kinase-activated protein kinase 2(MAPKAPK2)	protein phosphorylation
Cmp_126	11364421;44629568	9539348;9539348;9539348;9539348;9539348	410703	XQVVPGYIWAGRNI-JOCHJYFZSA-N	O=C3N(C1=CN=C(N=C1N(C2CCCC2)[C@@H]3CC)NC5=C(OC)C=C(C(=O)NC4CCN(CC4)C)C=C5)C	PLK1	5347	polo like kinase 1(PLK1)	protein phosphorylation
Cmp_127		26327706;26327706;26327706;26327706;26327706;26327706;26327706;28527735;28527735;28527735;28527735;28527735;28527735	640487	SXNJFOWDRLKDSF-STROYTFGSA-N	CC[C@@H]6C(=O)N(C)c5cnc(Nc1ccc(cc1OC)C(=O)N[C@@H]2CC[C@H](CC2)N4CCN(CC3CC3)CC4)nc5N6C(C)C	PLK1	5347	polo like kinase 1(PLK1)	protein phosphorylation
Cmp_128	5288783;49800068;66563708	10128773;10128773;10128773;10128773;8094290;8094290;8094290;8094290;4450880;4450880;4450880;4450880;4450880;4450880;4450880;4450880;4450880;4450880;4450880;4450880;4450880;4450880;9745931;9745931;9745931;9745931;21230323;21230323;21230323;21230323;21230323;21230323;21230323;21230323;21230323	139088	QCUXJYDZKNLRRS-UHFFFAOYSA-N	[S](=O)(=O)(N(CCC1=CC=C(OC)C=C1)CCC(=O)NO)C3=CC=C(NC(=O)C2=CC=CC=C2)C=C3	TLL2	7093	Procollagen C Peptidase (BMP1) inhibitor; Mammalian Tolloid-like 1 Protein (TLL1) inhibitor; Mammalian Tolloid-like 2 Protein (TLL2) Inhibitor	enzymatic function
Cmp_129	71462437	28643363;28643363;28643363;28643363	792065	UNJUKEICOWKRIH-MGBGTMOVSA-N	[S](=O)(=O)(N1[C@@H](CN(C2=C(C1)C=C(C=C2)C3=CC=C(O3)C#N)CC4=CN=C[N]4C)CC6=CC=C(OC(=O)NCC5=CC=CC=C5)C=C6)C7=CC=C(OC)C=C7	RABGGTA	5875	Geranylgeranyl Transferase Type I (GGTase-I) Inhibitors	enzymatic function
Cmp_130	9852055	8027768;8027768;8027768;8027768	279360	GBTYEOLOCAQPPZ-MHZLTWQESA-N	O(CCCN(CC(=O)N[C@H](C1=CC(=C(OC)C=C1)OC)CC(O)=O)C(=O)CC3=CC=C(NC(=O)NC2=CC=CC=C2C)C=C3)C	ITGA4	3676	Cell Adhesion Inhibitors;Integrin alpha4beta1 (VLA-4) Antagonists	adhesion
Cmp_132	11201568	9376636;9376636;9376636;9376636	401346	UVPYXZGUFFMABH-UHFFFAOYSA-N	[S](=O)(=O)(N)C3=C(NC1=NC(=NC=C1)NC2=CC(=C(C=C2)C)NC)C=CC4=C3OCCO4	ZAP70	7535	zeta chain of T cell receptor associated protein kinase 70(ZAP70)	protein phosphorylation related
Cmp_133	53472153		689794	AUMDBEHGJRZSOO-UHFFFAOYSA-N	ClC1=CC=CC(=C1)OCC3=N[N](C2CCOCC2)C4=NC=NC(=C34)N	CSNK1E	1454	casein kinase 1 epsilon(CSNK1E)	protein phosphorylation
Cmp_134	54707039		449654	UMQOTZCXVAMZNY-UHFFFAOYSA-N	CN2C(=O)C(C(=O)NCC(O)=O)=C(O)c1ccccc12	P4HB	5034	Prolyl 4-Hydroxylase Inhibitors	enzymatic function
Cmp_135	10387163	8562605;8562605;8562605;8562605;8562605	279483	WTNCKLVOKCXDAU-CYBMUJFWSA-N	C[C@@](O)(C(=O)Nc1ccc(cc1Cl)S(=O)(=O)N2CCNCC2)C(F)(F)F	PDK2	5164	pyruvate dehydrogenase kinase 2(PDK2)	protein phosphorylation
Cmp_136	3025986;6918586;9823239;40467017;56965905	2291614;2291614;2291614;2291614;2291614;2291614;7998987;7998987;7998987;7998987;5293783;5293783;5293783;5293783;5293783;9708626;9708626;9708626;9708626	306651	RPELAWNEKQODNO-UHFFFAOYSA-N	ClC3=CC1=C(SC(=C1C)[S](=O)(=O)NC2=CC=CC=C2OC)C=C3	CDK5	1020	cyclin dependent kinase 5(CDK5)	protein autophosphorylation
Cmp_137	6328182;9570312;9573495;9577144	25069908;25069908;25069908;25069908;7844779;7844779;7844779;7844779;7847956;7847956;7847956;7847956;7851585;7851585;7851585;7851585;4886512;4886512;4886512;4886512;4886512;4886512;4886512	404394	NCCMCRFYSZRBBG-UHFFFAOYSA-N	C(OC(=O)C1=C(C(=C(N)S1)C#N)C)C	GSK3A	2931	glycogen synthase kinase 3 alpha(GSK3A)	protein phosphorylation
Cmp_138	11751126	9925830;9925830;9925830;9925830;9925830	454687	ISHNPDWTQUXPSY-UHFFFAOYSA-N	CN5C(=O)N(c1ccc(cc1)C(C)(C)C#N)c4c3cc(C#Cc2cccnc2)ccc3ncc45	AKT3	10000	AKT serine/threonine kinase 3(AKT3)	protein phosphorylation
Cmp_139	58665192		318982	WWXDWPFSZVAXNZ-LGMDPLHJSA-N	[S](=O)(=O)(NC1=CC=CC=N1)C4=CC=C(N/C=C3/C2=CC=CC=C2NC3=O)C=C4	NTRK1	4914	neurotrophic receptor tyrosine kinase 1(NTRK1)	protein phosphorylation
Cmp_140	11206881	9381943;9381943;9381943;9381943;9381943	395708	OILVJUHCCAKJGC-RVDMUPIBSA-N	O(\N=C\C1=CC=CC=C1)C(=O)C2=CC=CC=C2	OPTN	10133	Lipoprotein Associated Phospholipase A2 (Lp-PLA2) Inhibitors	enzymatic function
Cmp_141	322968;25271946	285992;285992;285992;285992;285992	316471	RFBVBRVVOPAAFS-UHFFFAOYSA-N	O=C1C(N2CCC1CC2)(CO)CO	TP53	7157	Apoptosis Inducers	apoptosis
Cmp_142	4286	16743825;16743825;16743825;16743825;4135;4135;4135;4135	288711	YQPLKJCBEOVDBS-UHFFFAOYSA-N	O=C(NC12CC3CC(C1)CC(C2)C3)NCC4=CC=C(N=C(N)N)C=C4	PLAU	5328	Urokinase (u-PA) Inhibitors;Angiogenesis Inhibitors	kinase
Cmp_144	44240850	24647265;24647265;24647265;24647265	692636	BYWWNRBKPCPJMG-UHFFFAOYSA-N	[S](=O)(=O)(NC1=NN=CS1)C2=CC=C(CCCCCCCCCCCC)C=C2	PDPK1	5170	3-phosphoinositide dependent protein kinase 1(PDPK1)	protein phosphorylation
Cmp_145	81062;5235574	4404802;4404802;4404802;4404802;73135;73135;73135;73135	425633	IWQKAMJGVIHECB-UHFFFAOYSA-N	S1N=C2C(=N1)C=CC=C2[N+]([O-])=O	TXNRD2	10587	Thioredoxin Reductase Inhibitors	enzymatic function
Cmp_146	11824	11331;11331;11331;11331;11331;11331;11331;11331		GVSGUDGNTHCZHI-KQYNXXCUSA-N	O3[C@@H]([N]1C2=C(N=C1)C(=NC=N2)N)[C@H](O)[C@H](O)[C@H]3CN	AK7	122481	Adenosine kinase	kinase
Cmp_147	56970466			CXHHBESKHSJGOL-UHFFFAOYSA-N	CC1(CC1)C6C=C(NC(=O)N3C=Cc2cc(ccc23)Oc5ncnc4CNCCc45)NN=6	PDGFRA	5156	platelet derived growth factor receptor alpha(PDGFRA)	phosphatidylinositol-mediated signaling
Cmp_148		21391708;21391708;21391708;21391708;21391708;21391708	637421	PKCDDUHJAFVJJB-VLZXCDOPSA-N	[C@@]1(O)(C)C[C@@H](C1)C2=NC(=C3C(=NC=C[N]23)N)C4=CC=C5C(=C4)N=C(C=C5)C6=CC=CC=C6	INSR	3643	IGF-1R Inhibitors;Insulin Receptor Antagonists	receptor
Cmp_149	44589795	24721538;24721538;24721538;24721538	652531	LWJOLPZGUNUJFV-UHFFFAOYSA-N	O(CCC[N]1C3=C(N=C1NC(=O)C2=CC=NO2)C=C(C=C3)CNC4=CC=CC=C4)C	ITK	3702	ITK (EMT) Kinase Inhibitors	kinase
Cmp_150	3598;76734;106152;192116;3080841;44149451	21164778;21164778;21164778;21164778;21164778;21164779;21164779;21164779;21172174;21172174;21172174;23351214;23351214;23351214;23351214;23353392;23353392;23353392;23353392;24771155;24771155;2338567;2338567;2338567;2338567;56349;56349;56349;56349;69192;69192;69192;69192;69192;69192;95618;95618;95618;95618;95618;95618;3472;3472;3472;3472;3472;3472;3472;3472;3472;3472;3472;3472;3472;3472;3472;3472;34…	338682	JOEYVYNGBCYTGH-UHFFFAOYSA-N	O=C1NC(=O)N(C2=C1[N]3C(=N2)[N](CCCCO)C(=C3)C4=CC=CC=C4)C	EPHB4	2050	EphB4 Inhibitors	kinase
Cmp_151	10160102	8498540;8498540;8498540;8498540	443946	DCFKMXSEXOQIEJ-UHFFFAOYSA-N	BrC1=C(CC)C=CC(=C1)NC2=NN=C(C3=CC=CC=C23)CC4=CNC(=O)C=C4	MUSK	4593	muscle associated receptor tyrosine kinase(MUSK)	peptidyl-tyrosine phosphorylation
Cmp_152	176155;16760644;18974352;45481534;71297019	21201818;21201818;21201818;21201818;21201819;21201819;21201819;21201819;21395808;21395808;21395808;21395808;153453;153453;153453;153453;153453;153453;153453;13134971;13134971;13134971;13134971	202161	CDMGBJANTYXAIV-UHFFFAOYSA-N	[S](=O)(C4=CC=C(C1=NC(=C([NH]1)C2=CC=NC=C2)C3=CC=C(F)C=C3)C=C4)C	RIPK2	8767	receptor interacting serine/threonine kinase 2(RIPK2)	peptidyl-tyrosine phosphorylation
Cmp_153	9907323;9954941;29944977;56675569	26618322;26618322;26618322;26618322;8082975;8082975;8082975;8082975;8082975;8082975;8082975;8082975;8130551;8130551;8130551;8130551;8130551	220843	UVSWWUWQVAQPJR-UHFFFAOYSA-N	O(C1=C(OC)C=CC(=C1)CCN2CCN(CC2)CCCC3=CC=CC=C3)C	SIGMAR1	10280	Acetylcholine Release Enhancers;sigma1 Receptor Agonists	receptor
Cmp_154	2824096	2102287;2102287;2102287;2102287;2102287	431557	JWBOOOYVKSNBFU-CXUHLZMHSA-N	NC(=S)N/N=C/c1cc(ccc1O)c2ccccc2	CDK5R1	8851	NA	kinase related
Cmp_155	21948241			GTVPOLSIJWJJNY-UHFFFAOYSA-N	OCCNC2=NC(=C1N=C[N](C1=N2)C)NCC3=CC=CC=C3	CDK5	1020	cyclin dependent kinase 5(CDK5)	protein autophosphorylation
Cmp_156	11467730	9642564;9642564;9642564;9642564;9642564	377302	ZHXNIYGJAOPMSO-UHFFFAOYSA-N	S(C1=CC(=C(OC)C=C1C)C(=O)N2CCN(CC2)C(=O)C)C3=CN=C(S3)NC(=O)C4=CC=C(CNC(C(C)(C)C)C)C=C4	ITK	3702	ITK (EMT) Kinase Inhibitors;IL-4 Production Inhibitors;IL-2 Production Inhibitors	kinase
Cmp_157	56965901	28654978;28654978;28654978;28654978		IVUGBSGLHRJSSP-UHFFFAOYSA-N	ClC3=C([N]1N=C(C=C1C2=CN=C(S2)NC(=O)C(C)C)C(F)F)C(=CC=C3)Cl	LIMK1	3984	LIM domain kinase 1(LIMK1)	protein phosphorylation
Cmp_158			474286	SDAPIJKUFXEZSO-UHFFFAOYSA-N	OC1=CC=C(C=C1)C2=CN=C3C=CC(=N[N]23)NC4CCCCC4	IRAK1	3654	interleukin 1 receptor associated kinase 1(IRAK1)	protein phosphorylation
Cmp_159	586;80116;134732;9794442;11425668;12135009;20606309;24767925;24820539;25021459;57368026;57368027;59098743;59641369;59855491;66775310;67105800;68757750;70396061;71311653;71431089;71677807	11195648;11195648;11195648;11195648;118744;118744;118744;118744;8374291;8374291;8374291;8374291;8461298;8461298;8461298;8461298;8461520;8461520;8461520;8461520;8483385;8483385;8483385;8483385;8483529;8483529;8483529;8483529;8487112;8487112;8487112;8487112;8530931;8530931;8530931;8530931;32820366;32820366;32820366;32820366;8041192;8041192;8041192;8041192;8041832;8041832;8041832;8041832;8301263;830…	317783;775206	CVSVTCORWBXHQV-UHFFFAOYSA-N	OC(=O)CN(C)C(N)=N	CKB	1152	Creatine Kinase substrate; ADP to ATP Phosphate donor	kinase
Cmp_160	24748573;49788959;72200252	29342352;29342352;29342352;29342352;25057795;25057795;25057795;25057795;32700467;32700467;32700467;32700467;34974511;34974511;34974511;34974511	631068	INSBKYCYLCEBOD-UHFFFAOYSA-N	O=C3NC2=C(C1=CC=CC=C1[N]2C4=CC=CC=C34)CC(O)=O	CSNK2A1	1457	casein kinase 2 alpha 1(CSNK2A1)	protein phosphorylation
Cmp_161	53346432;70693059;72200588		769896	DLMBMHOJKBPKLK-UHFFFAOYSA-N	O(C5=CC4=C(C=C(C2=N[N](CC1CCNCC1)C3=NC=NC(=C23)N)C=C4)C=C5)CC	CAMK1G	57172	calcium/calmodulin dependent protein kinase IG(CAMK1G)	protein phosphorylation
Cmp_163	53429448	28293154;28293154;28293154;28293154	348152	SQWAXHGWLCYBIN-UHFFFAOYSA-N	[S](=O)(=O)(C2=C([N]1C=CN=C1)C=C(C=C2)C3=C(N=C(S3)NC(=O)C)C)C	PIK3CG	5294	phosphatidylinositol-4,5-bisphosphate 3-kinase catalytic subunit gamma(PIK3CG)	protein phosphorylation
Cmp_164	6918572;11522448;44153398;44422920	5293769;5293769;5293769;5293769;5293769;5293769;5293769;9697235;9697235;9697235;9697235;9697235;9697235	303902	IHZDCGSHXDMDGU-UHFFFAOYSA-N	S=C1NC(C(=C(N1)C)C(OCC)=O)C2=CC(=CC=C2)OC	KIF11	3832	Antimitotic Drugs;Kinesin-Like Spindle Protein KIF11 (KSP, Eg5) Inhibitors	mitosis
Cmp_165	3035817	2299962;2299962;2299962;2299962;2299962;2299962	108108;115999	KOZFSFOOLUUIGY-SOLYNIJKSA-N	O1[C@@]2([N]6C5=C4[N]([C@H]1C[C@]2(O)C(OC)=O)C3=CC=CC=C3C4=C8C(=C5C7=CC=CC=C67)CNC8=O)C	LRRK2	120892	leucine rich repeat kinase 2(LRRK2)	protein phosphorylation
Cmp_166	9554;62525;71079;109631;260164;517657;2776282;3083763;4253803;4986139;14618506;16058039;22411795;23667657;24182627;24184632;24192172;54600170;54601240;54669731;71299602	228345;228345;228345;228345;9369286;9369286;9369286;9369286;13786584;13786584;13786584;13786584;13786584;3461699;3461699;3461699;3461699;3461699;3461699;3461699;3461699;3461699;23354296;23354296;23354296;23354296;4166416;4166416;4166416;4166416;4166416;2340920;2340920;2340920;56299;56299;56299;56299;56299;56299;56299;56299;56299;56299;56299;60956;60956;60956;60956;64233;64233;64233;64233;64233;98…	442637;714354	SNGREZUHAYWORS-UHFFFAOYSA-N	FC(F)(C(F)(F)C(F)(F)C(F)(F)C(O)=O)C(F)(F)C(F)(F)C(F)(F)F	PIM3	415116	Pim-3 proto-oncogene, serine/threonine kinase(PIM3)	protein phosphorylation
Cmp_167	5311510	4470987;4470987;4470987;4470987	418634	FHHHOYXPRDYHEZ-COXVUDFISA-N	S(C[C@H](C(=O)N1[C@@H](CCC1)C(=O)N[C@@H](CC2=CC=CC=C2)C(O)=O)C)C(=O)C	ACE	1636	Angiotensin-I Converting Enzyme (ACE)	enzymatic function
Cmp_169	6597;25975;517326;3805091;6711543;16212290;16683355;16692945;20189670;23681501;24202153;50897299;50912247;50912569;50932091;50937163;54607921	10771217;10771217;10771217;10771217;10771217;10771217;10771217;10771217;10771217;10771217;10771217;17615890;17615890;17615890;17615890;23942097;23942097;23942097;23942097;3032192;3032192;3032192;3032192;9112564;9112564;9112564;9112564;11665503;11665503;11665503;11665503;11665534;11665534;11665534;11665534;7990983;15679;15679;15679;15679;24195;24195;24195;24195;13176310;13176310;13176310;13176310;…	230553;684458	JXTHNDFMNIQAHM-UHFFFAOYSA-N	ClC(Cl)C(O)=O	PDK1	5163	pyruvate dehydrogenase kinase 1(PDK1)	protein phosphorylation
Cmp_171	11350256	9525192;9525192;9525192;9525192		BAWKQIKBNVOTQP-UHFFFAOYSA-N	N1(CCNCC1)C2=CC=CC(=C2)C6=CC5=C4[N](C3=CC=CC=C3)C=NC4=CN=C5C=C6	RET	5979	ret proto-oncogene(RET)	protein phosphorylation
Cmp_172	3806;19771240;67512213;67721651;67723167;67813999;68129417;69203212;71115636	17253600;17253600;17253600;3674;3674;3674;3674;3674;3674;3674;3674;3674;3674;3674;3674;3674;3674;3674	302255	KQPYUDDGWXQXHS-UHFFFAOYSA-N	OC1=CC=CC2=C1C(=O)C=CC2=O	PIN1	5300	Pin1 Inhibitors	enzymatic function
Cmp_173	9864959;69793118;69793120;69795866;69795867;69796020;69796021;69796437;69796438	8040651;8040651;8040651;8040651;8040651	378590	ZCQOSCDABPVAFB-UHFFFAOYSA-N	ClC1=C(Cl)C=CC(=C1)CCC3=CC=C(NC2=CC=CC=C2C(O)=O)C=C3	KCNH2	3757	Voltage-Gated K(V)11.1 (erg1) Channel Activators;Antiamyloidogenic Agents	channel
Cmp_174	16109001	17266417;17266417;17266417;17266417;17266417	424133	HHKGVQGXRGQBBA-UHFFFAOYSA-N	FC(F)(F)C1=CC(=C(N(CCCN(C)C)C)C=C1)NC(=O)C2=C(F)C=CC(=C2)OC3=C(C=CC=N3)C4=NC(=NC=N4)NC	TEK	7010	TEK receptor tyrosine kinase(TEK)	peptidyl-tyrosine phosphorylation
Cmp_175	5280436	4444095;4444095;4444095;4444095;4444095	223663	PLWROONZUDKYKG-DOFZRALJSA-N	FC(F)(F)C(=O)CCC\C=C/C/C=C\C/C=C\C\C=C/CCCCC	PLA2G4A	5321	Cytosolic Phospholipase A2 (cPLA2) Inhibitors	enzymatic function
Cmp_176	16085322	17243988;17243988;17243988;17243988	439370	GJINDJNJRPIQNH-UHFFFAOYSA-N	FC(F)(F)C2=C(CN1CCN(CC1)CC)C=CC(=C2)NC(=O)C3=CC(=C(C=C3)C)NC(=O)N(C4=NC=NC5=C4C=C[NH]5)C	FLT3	2322	fms related tyrosine kinase 3(FLT3)	peptidyl-tyrosine phosphorylation
Cmp_177	2907292;4748679;4748680;4748681	3935827;3935827;3935827;3935827;3935829;3935829;3935829;3935829;2181070;2181070;2181070;2181070;2181070	632942	WNWPRKWIJGVALY-UHFFFAOYSA-N	S1C(=C(C=C1)C)C(NC2=CC=CC=N2)C3=C(O)C4=C(C=C3)C=CC(=N4)C	MCL1	4170	Apoptosis Inducers;Mcl-1 Inhibitors	apoptosis
Cmp_178	3467590;16760660;51371511	21395794;21395794;21395794;21395794;2709164;2709164;2709164;2709164	323522	MYKOWOGZBMOVBJ-UHFFFAOYSA-N	O=C3[N]1C(=NC2=CC=CC=C12)C5=C4C3=CC=CC4=C(C=C5)C(O)=O	CAMKK1	84254	calcium/calmodulin dependent protein kinase kinase 1(CAMKK1)	protein phosphorylation
Cmp_179	67347910	34955219;34955219;34955219;34955219	832304	PBHDCPWPSOSGGD-UHFFFAOYSA-N	CCN5CCN(CC1=CC=C(C=C1C(F)(F)F)C(=O)NC2=CC=C(C)C(=C2)NCC4=C(OC)C3=C([NH]C=C3)N=C4)CC5	DDR2	4921	discoidin domain receptor tyrosine kinase 2(DDR2)	peptidyl-tyrosine phosphorylation
Cmp_181	58285725		661588	GAIGXSIJEITWDD-UHFFFAOYSA-N	ClC1=CC=CC(=C1)C2=CN=C3SC(=N[N]23)NCCC4=CC=CC=N4	PIM1	5292	Pim-1 proto-oncogene, serine/threonine kinase(PIM1)	protein phosphorylation
Cmp_183	46398810;57339395;72200117	28189089;28189089;28189089;28189089;24669069;24669069;24669069;24669069	697248	IBPVXAOOVUAOKJ-UHFFFAOYSA-N	FC2=C(CN1CCOCC1)C(=CC(=C2)C6=C5N=C(C3=C[N](N=C3)C4CCNCC4)C=NC5=CC=C6)F	JAK2	3717	Janus kinase 2(JAK2)	protein phosphorylation
Cmp_184	86298861			XRPSUWYWZUQALB-UHFFFAOYSA-N	CCOC1=CC2=C(C=C1)C(=NN(C2=O)CC(=O)N(C)C3=CC4=C(C=C3)N=C(C)O4)C5=CC(=CC=C5)F	CFTR	1080	CFTR Modulator	ATPase
Cmp_185	11496376	9671182;9671182;9671182;9671182;9671182	439317	PXRDIWAVNLQFBI-UHFFFAOYSA-N	O1CCN(CC1)CCNC5=NC=C4N=CC(=C(NC3=CC=C(CC2=CC=CC=C2)C=C3)C4=C5)C#N	MAP3K8	1326	mitogen-activated protein kinase kinase kinase 8(MAP3K8)	protein phosphorylation
Cmp_186	10239341	8414828;8414828;8414828;8414828	400539	GEVVQZHMFVFGLN-HDJSIYSDSA-N	NC1=NC=NC2=C1C(=O)N(CCO2)C3=CC=C(C=C3)[C@H]4CC[C@H](CC(O)=O)CC4	DGAT1	8694	Diacylglycerol Acyltransferase type 1 (DGAT-1) Inhibitors	enzymatic function
Cmp_187	24971250	24721270;24721270;24721270;24721270	630080	CUGFLOKHGAUBLN-UHFFFAOYSA-N	O=C1N=C3C(=C1NNC2=CC=CC=C2C(O)=O)C=C(C=C3)C(O)=O	PTPN11	5781	protein tyrosine phosphatase, non-receptor type 11(PTPN11)	phosphatidylinositol-mediated signaling
Cmp_188	44556162	25058553;25058553;25058553;25058553	679659	JFOAJUGFHDCBJJ-UHFFFAOYSA-N	FC(F)(F)OC5=C(NC4=NC=C3CCC1=C([N](N=C1C(=O)NC2=C(CC)C=CC=C2CC)C)C3=N4)C=CC(=C5)C(=O)NC6CCN(CC6)C	TTK	7272	TTK protein kinase(TTK)	peptidyl-tyrosine phosphorylation
Cmp_189	5280980;6455252;9816162;16204478;16667716;23665591;23670298;23714647;24721216;45114151;67547159;70240148;70443019;70452858;70629773	23109421;23109421;23109421;23109421;23109421;23109421;4444466;4444466;4444466;4444466;4444466;4444466;4444466;4444466;4444466;4444466;4444466;7991912;4939512;4939512;4939512;4939512;4939512;4939512;4939512;4939512;4939512;4939512;4939512;4945296;4945296;4945296;4945296;4945296;4945296;4957523;4957523;4957523;4957523;17600641;17332773;17332773;17332773;17332773	115087	HZZVJAQRINQKSD-PBFISZAISA-N	O\1[C@H]2N([C@H](C1=C/CO)C(O)=O)C(=O)C2	LACTB	114294	beta-Lactamase Inhibitors	enzymatic function
Cmp_190	58423153	32702114;32702114;32702114;32702114;28510573;28510573;28510573;28510573		MCUJKPPARUPFJM-UWCCDQBKSA-N	S4\C(=C/C2=C(N1C[C@H](N)CCC1)C(=CC=C2)C3=CC=CC=C3)C(=O)NC4=O	PIM3	415116	Pim-3 proto-oncogene, serine/threonine kinase(PIM3)	protein phosphorylation
Cmp_191	9809714;9809715;23628048;25151275;25151464;25151834;25151835;25151836;25152238;25152239;25152240;25152241;25152436;25152437;25152438;25152634;25152635;25152637;44629667;49819153;67380701;67380771;67380980;67381004;67385035;67385038;67385272;67385611;67385748;67386034;67386310;67386334;67386341;67386640;67386947;67387105;69086003;69088159;69088499;69088554	7985470;7985470;7985470;7985470;7985470;7985470;7985470;7985470;7985470;7985471;7985471;7985471;7985471;7985471;7985471;7985471;7985471;7985471;7985471;7985471;7985471;7985471;9810680;9810680;9810680;9810680;9334107;9334107;9334107;9334107;34999593	363121;379939;467390;777440	WINHZLLDWRZWRT-ATVHPVEESA-N	FC3=CC/1=C(NC(=O)C1=C/C2=C(C(=C([NH]2)C)C(=O)NCCN(CC)CC)C)C=C3	PTK2B	2185	protein tyrosine kinase 2 beta(PTK2B)	protein phosphorylation
Cmp_192	44306159	25031206;25031206;25031206;25031206	246660	JFTJDUMMWOSHFL-RXMQYKEDSA-N	OC(=O)[C@H]1CCCN1C(=O)COP(O)(=O)OP(O)(O)=O	MVD	4597	Cholesterol Biosynthesis Inhibitors	enzymatic function
Cmp_193	9856983	8032683;8032683;8032683;8032683	331147	CEKYOUIQCZPVSY-UHFFFAOYSA-N	FC5=CC1=C(N=C([NH]1)C2=NC(=CN=C2N)C4=CC(=C(OCCN3CCCC3)C=C4)OC)C=C5	MET	4233	MET proto-oncogene, receptor tyrosine kinase(MET)	peptidyl-tyrosine phosphorylation
Cmp_194	36462;487697	8009240;8009240;8051680;8051680;8051680;8051680;8051800;8051800;8051800;8073570;8073570;8073570;8073570;8094136;8094136;8094136;8094136;8094349;8094349;8094349;8094349;8095399;8095399;8138497;8138497;8138497;8138497;8138683;8138683;8138683;8138683;9414950;9414950;9414950;9414950;427465;427465;427465;427465;33510;33510;33510;33510;33510;33510;33510;33510;33510;33510;33510;33510;33510;33510;33510;3…	90999	VJJPUSNTGOMMGY-MRVIYFEKSA-N	O([C@H]2[C@@H]5[C@@H]([C@@H](C3=CC1=C(OCO1)C=C23)C4=CC(=C(O)C(=C4)OC)OC)C(OC5)=O)[C@@H]7O[C@H]6[C@@H](O[C@@H](OC6)C)[C@H](O)[C@H]7O	TOP2A	7153	Topoisomerase II inhibitor; Tubulin modulator	enzymatic function
Cmp_195	6450816;6851740;42105480	5254395;5254395;5254395;5254395;5254395;5254395;5254395;5254395;5254395;5254395;5254395;5254395;9804001;9804001;9804001;4953366;4953366;4953366;4953366;4953366;4953366	308633	QJZRFPJCWMNVAV-HHHXNRCGSA-N	ClC4=CC1=C(C(=O)N(C(=N1)[C@H](N(CCCN)C(=O)C2=CC=C(C=C2)C)C(C)C)CC3=CC=CC=C3)C=C4	KIF11	3832	Antimitotic Drugs;Kinesin-Like Spindle Protein KIF11 (KSP, Eg5) Inhibitors	mitosis
Cmp_196	6918454	5293651;5293651;5293651;5293651	272343	GFMMXOIFOQCCGU-UHFFFAOYSA-N	IC3=CC(=C(NC2=C(C(=O)NOCC1CC1)C=CC(=C2F)F)C=C3)Cl	MAP2K7	5609	mitogen-activated protein kinase kinase 7(MAP2K7)	peptidyl-tyrosine phosphorylation
Cmp_197	2403;9868770;18780295;38988387	8044461;8044461;8044461;8044461;8044461;2310;2310;2310;2310;21240611;21240611;21240611;21240611	158494;186052	KQNZDYYTLMIZCT-KQPMLPITSA-N	O[C@@H]1C[C@@H]2[C@@H](C1)\C=C\CCC[C@@H](OC(=O)/C=C/[C@H]2O)C	ARF1	375	Apoptosis Inducers	apoptosis
Cmp_198	9884685;16739368;44424681	8060359;8060359;8060359;8060359;20570768;20570768;20570768;20570768;20570768	379953	TUVCWJQQGGETHL-UHFFFAOYSA-N	O1CCN(CC1)C2=NC(=NC3=C2OC4=C3C=CC=N4)C5=CC(=CC=C5)O	PIK3C2B	5287	phosphatidylinositol-4-phosphate 3-kinase catalytic subunit type 2 beta(PIK3C2B)	phosphatidylinositol-mediated signaling
Cmp_199	448043;9841609;11560225;25272051	394969;394969;394969;394969;8017324;8017324;8017324;8017324;9734999;9734999;9734999;9734999;9817924;9817924;9817924;9817924	256590	QYZOGCMHVIGURT-UHFFFAOYSA-N	FC1=CC=CC(=C1)NC(=O)CC2=CC(=N[NH]2)NC3=NC=NC4=C3C=CC(=C4)OCCCN(CCO)CC	AURKB	9212	aurora kinase B(AURKB)	protein phosphorylation
Cmp_200	25265312	28537404;28537404;28537404;28537404;32738719;32738719;32738719;32738719	702341	ACGUYXCXAPNIKK-UHFFFAOYSA-N	ClC1=C(Cl)C=C(Cl)C(=C1CC2=C(O)C(=CC(=C2Cl)Cl)Cl)O	ENPP2	5168	Large Conductance K(Ca) 1.1 (BK, maxi K+) Channel Activators;Ectonucleotide Pyrophosphatase/Phosphodiesterase 2 (ENPP2;Autotaxin) Inhibitors	channel
Cmp_201	72202597		832132	FPQNRXITKTZFMF-NWDGAFQWSA-N	C1(=C(N=C(N=N1)N[C@@H]2CCCC[C@@H]2N)NC3=C4C(=CC=C3)C=C[NH]4)C(N)=O	SYK	6850	spleen associated tyrosine kinase(SYK)	protein phosphorylation
Cmp_202				XWQVQSXLXAXOPJ-NJDAHSKKSA-N	COC[C@@H](C)N[C@H]1CC[C@@H](CC1)NC2=NC=C(Cl)C(=C2)C3=CC=CC(=N3)NCC4(CCOCC4)C#N	CDK9	1025	cyclin dependent kinase 9(CDK9)	protein phosphorylation
Cmp_203		34994157;34994157;34994157;34994157	822534	KAAPXWSYROPAEL-MXVIHJGJSA-N	C1=C3C(=NC(=N1)NCCCC)[N]([C@H]2CC[C@@H](CC2)O)N=C3C5=CC=C([S](N4CCOCC4)(=O)=O)C=C5	MERTK	10461	MER proto-oncogene, tyrosine kinase(MERTK)	protein phosphorylation
Cmp_204	11152667;44141122;44472771;56972142	25027171;25027171;25027171;25027171;9327775;9327775;9327775;9327775	423860	HCAQGQIHBFVVIX-LYXAAFRTSA-N	O=C(NC1=CC=C(C=C1)/C(=N/N=C(N)N)C)NC2=CC=C(C=C2)/C(=N/N=C(N)N)C	CHEK2	11200	checkpoint kinase 2(CHEK2)	protein phosphorylation
Cmp_205	53390843;54613582;71699942	29364875;29364875;29364875;29364875;28564811;28564811;28564811;28564811;32767480;32767480;32767480;32767480;35293731;35293731;35293731;35293731	753194	ZFOMCSNUEHMROO-UHFFFAOYSA-N	S(C1=C3C(=NC2=C1C=C(OC)C=C2)C=CC(=C3)OC)CCCN	DYRK3	8444	dual specificity tyrosine phosphorylation regulated kinase 3(DYRK3)	protein phosphorylation
Cmp_206	16007391;27281672;68816358	29408601;29408601;29408601;29408601;13137620;13137620;13137620;13137620;13137620;13137620;13137620	426270	KAOVBKLGTDLFFF-UHFFFAOYSA-N	O(C1=CC(=CC(=C1OC)OC)NC2=NC=CC(=N2)C3=C[NH]C4=CC=CC=C34)C	AURKB	9212	aurora kinase B(AURKB)	protein phosphorylation
Cmp_207	44470247		680440	HUGUNJBGJZFIKW-UHFFFAOYSA-N	[S](=O)(=O)(N)C3=C(NC1=NC(=NC=C1)NC2=CC(=CC=C2)OC)C=CC4=C3OCCO4	ZAP70	7535	zeta chain of T cell receptor associated protein kinase 70(ZAP70)	protein phosphorylation related
Cmp_208	4139;6099;104827;12358994;16211426;16211647;16212210;16218618;24783227;44134563;44134820;44148309;44149701;44630365;71312678;71328068	23622136;23622136;23622136;29272165;29272165;29272165;21130558;21130558;21130558;21160072;21160072;21160072;21160072;21172392;21172392;21172392;21172392;21172392;21172392;35467054;35467054;35467054;26563643;26563643;26563643;26563643;28708081;28708081;28708081;28295890;28295890;28295890;9961235;9961235;9961235;94624;94624;94624;94624;94624;94624;94624;94624;94624;24589889;24589889;24589889;327021…	309732;454552	RBTBFTRPCNLSDE-UHFFFAOYSA-N	S2C1=CC(=[N+](C)C)C=CC1=NC3=C2C=C(N(C)C)C=C3	MAPT	4137	Nitric Oxide Production Inhibitors;Tau Aggregation Inhibitors	neuron
Cmp_209	6083;24332;32741;65361;162816;168215;168491;174386;3082340;6419976;18344554;18647118;21365251;21365252;54598198;66668683;66688236;66722081;66761259;66779687;66800811;66808491;66861962;66888788;66905403;66957588;66972098;66995550;67022819;67025747;67037433;67050874;67127272;67171460;67256803;67285554;67313787;67395145;67406893;67435956;67550286;67565211;67593875;67628506;67650781;67659544;67721589…	142938;142938;142938;142938;152108;152108;152108;152108;23621945;25056684;25056684;25056684;25056684;23487876;23487876;23487876;23487876;24771317;24771317;24771317;24771317;24771317;18548139;18548139;18548139;18548139;4925569;4925569;4925569;4925569;4925569;5858;5858;5858;5858;5858;5858;5858;5858;5858;5858;5858;5858;5858;5858;5858;5858;5858;5858;5858;5858;5858;5858;5858		XZXHXSATPCNXJR-ZIADKAODSA-N	O=C(N(C4=CC=C(N/C(=C1/C2=C(NC1=O)C=C(C=C2)C(OC)=O)C3=CC=CC=C3)C=C4)C)CN5CCN(CC5)C	FGFR3	2261	fibroblast growth factor receptor 3(FGFR3)	phosphatidylinositol-mediated signaling
Cmp_210	4440858	3640333;3640333;3640333;3640333;3640333		VOZQNHXBROFVMB-UHFFFAOYSA-N	S1C(=NN=C1NC(=O)CSC2=NC(=NC(=C2C#N)SC)N)CC	RPS6KB1	6198	ribosomal protein S6 kinase B1(RPS6KB1)	protein phosphorylation
Cmp_211	44817010	26362147;26362147;26362147;26362147	700971	UQHKJRCFSLMWIA-UHFFFAOYSA-N	O=C1NC(=O)C(=C1C2=C[N](C3=CC=CC=C23)CCCN)C4=C[N](C5=CC=CC=C45)C	CAMK2D	817	calcium/calmodulin dependent protein kinase II delta(CAMK2D)	protein phosphorylation
Cmp_212	10297043;44629455	8472511;8472511;8472511;8472511	336458	RONQPWQYDRPRGG-UHFFFAOYSA-N	FC4=CC=C(NC2=C(NC1=CC=C(F)C=C1)C=C3C(=C2)C(=O)NC3=O)C=C4	FGFR1	2260	fibroblast growth factor receptor 1(FGFR1)	protein phosphorylation related
Cmp_213				SPDQRCUBFSRAFI-KEKZHRQWSA-N	C[C@@H]1COCCN1C4=CC(=O)N3CCC(N(Cc2cncc(Cl)c2)C3=N4)C(F)(F)F	PIK3C3	5289	phosphatidylinositol 3-kinase catalytic subunit type 3(PIK3C3)	protein phosphorylation
Cmp_216	72440;40653124;69397841	21200796;21200796;21200796;21200796;65367;65367;65367;65367;65367;65367;65367;65367;65367;65367;65367		WKSAUQYGYAYLPV-UHFFFAOYSA-N	ClC2=CC=C(C1=C(N=C(N=C1N)N)CC)C=C2	GSTP1	2950	Pharmacological Chaperones;Dihydrofolate Reductase (DHFR) Inhibitors	enzymatic function
Cmp_217	445154;6475497;22630385;22937137;66606927;66779000;66868453;66927698;67117849;68454317;68505594;68751694;69568687;69672285;70119343;70143296;71597504	392875;392875;392875;392875;392875;392875;392875;392875;392875;392875;392875;392875;392875;392875;392875;392875;392875;392875;392875;8019030;8019030;8019030;8041835;8041835;8041835;8041835;29325799;29325799;29325799;29325799;9736864;9736864;9736864;9736864;7978240;7978240;7978240;7978240;34528413;34528413;34528413;34528413;4977245;4977245;4977245;4977245;9337918;9337918;9337918;9337918;9650864;96…	245646	LUKBXSAWLPMMSZ-OWOJBTEDSA-N	C1(=CC(=CC(=C1)O)O)\C=C\C2=CC=C(O)C=C2	NQO2	4835	Anti-inflammatory; Antioxidant	enzymatic function
Cmp_218	16666652	17599692;17599692;17599692;17599692	450638	UIYYKSUHRZUEQP-VIFPVBQESA-N	S(C2=CC(=C(NC1=C(C=C(F)C(=O)N1C)C(=O)NOC[C@@H](O)C)C=C2)F)C	MAP2K7	5609	mitogen-activated protein kinase kinase 7(MAP2K7)	peptidyl-tyrosine phosphorylation
Cmp_219	6711154	5143302;5143302;5143302;5143302;5143302	222484	BCFGMOOMADDAQU-UHFFFAOYSA-N	ClC2=C(OCC1=CC(=CC=C1)F)C=CC(=C2)NC3=NC=NC5=C3C=C(C4=CC=C(O4)CNCC[S](=O)(=O)C)C=C5	ERBB2	2064	erb-b2 receptor tyrosine kinase 2(ERBB2)	protein phosphorylation
Cmp_220	44201333		655008	MUAICZWSFWUFNA-INIZCTEOSA-N	C[C@H](NCC2=CC=C1N(CC(C)(C)O)C(NC1=C2)=NC(=O)C3=CC=C(S3)C4=C[NH]N=C4)C(C)(C)C	ITK	3702	ITK (EMT) Kinase Inhibitors	kinase
Cmp_221		16787405;16787405;16787405;16787405	369043	ZMNWFTYYYCSSTF-SOAUALDESA-N	C1=CC=CC7=C1C=C(C(NC2=CC=C(C=C2OC)C3=N[N](C4=NC=NC(=C34)N)[C@@H]5CC[C@H](CC5)N6CCN(CC6)C(=O)C)=O)[N]7C	LCK	3932	LCK proto-oncogene, Src family tyrosine kinase(LCK)	protein phosphorylation
Cmp_222	5403603	4544632;4544632;4544632;4544632	344813	WZFCZVJGQHEBMO-ZSOIEALJSA-N	S\2C1=CC=CC=C1C(=O)C2=C/C3=CC(=C(O)C=C3)O	SPHK1	8877	Sphingosine Kinase Inhibitors	kinase
Cmp_223	208908;208909;9941095;11557040;11679357;23652897;25153127;51380939;66545304;67430210;67432581;67433728;68558672;68558855;68558944;68558981;68559408;68560175;68722604;68872886;69242914;70557378;71300928	9854086;9854086;9854086;9854086;8482051;8482051;8482051;8482051;181006;181006;181006;181006;181006;181006;181006;181006;181007;181007;181007;181007;9760907;9760907;9760907;9760907;8116714;8116714;8116714;8116714;8116714;8116714;8116714;8116714;8116714;8116714;8116714;32741051;32741051;32741051;32741051;9731817;9731817;9731817;9731817;9731817;9731817;9731817;9731817;9731817;9731817;9731817;9731817…	301036;648545;763237	ULXXDDBFHOBEHA-CWDCEQMOSA-N	ClC1=C(F)C=CC(=C1)NC2=NC=NC3=CC(=C(NC(=O)\C=C\CN(C)C)C=C23)O[C@H]4CCOC4	ERBB4	2066	erb-b2 receptor tyrosine kinase 4(ERBB4)	peptidyl-tyrosine phosphorylation
Cmp_224	16202256	17330596;17330596;17330596;17330596	456054	XFMZYCHKCPPZQW-HXUWFJFHSA-N	FC4=CC=C(C(=O)NC1=N[NH]C2=C1CN(C2(C)C)C(O[C@H](CN(C)C)C3=CC=CC=C3)=O)C=C4	PAK4	10298	PAK4 gene inhibitor	kinase
Cmp_225	6419718;9821821	24605973;24605973;24605973;24605973;24605973;7997570;7997570;7997570;7997570;24746250;24746250;24746250;24746250;9470146;9470146;9470146;9470146;4925351;4925351;4925351;4925351;4925351;4925351;4925351;4925351;4925351	264482	NEQSWPCDHDQINX-MRXNPFEDSA-N	[S](=O)(=O)(C3=CC=C([C@@H](CC1CCCC1)C(=O)NC2=NC=CS2)C=C3)C	GCK	2645	Glucokinase Activators;Glucose Lowering Agents	kinase
Cmp_226	644241;16006179;16006181;16006386;16006490;16757572;44129361;50990967;51035911;56592585;56592587;56592675;56592752;56592753;56592754;67323320;67997819;67997821;67998050;67998057;67998066;67998690	25046597;25046597;25046597;25046597;559260;559260;559260;559260;559260;559260;559260;559260;559260;559260;559260;559260;13136433;13136433;13136433;13136433;13136434;13136434;13136434;13136434;13136435;13136435;13136435;13136435;13136436;13136436;13136436;13136436;13136634;13136634;13136634;13136634;13136635;13136635;13136635;13136635;13136636;13136636;13136636;13136636;13136737;13136737;13136737;…	386178;758591	HHZIURLSWUIHRB-UHFFFAOYSA-N	FC(F)(F)C1=CC(=CC(=C1)[N]2C=C(N=C2)C)NC(=O)C3=CC(=C(C=C3)C)NC4=NC=CC(=N4)C5=CN=CC=C5	BCR	613	BCR, RhoGEF and GTPase activating protein(BCR)	protein phosphorylation
Cmp_227	11546102	9720881;9720881;9720881;9720881	432165	LWJKSVUJZBEXCH-UHFFFAOYSA-N	O=C(Nc1cnc(cn1)c2cc(ccc2Cl)C(F)(F)F)c3c(F)cccc3F	ORAI1	84876	Calcium Release-Activated Channels (CRAC) Blockers;IL-2 Production Inhibitors	calcium related
Cmp_228	68256560		677084	MLCQSMIPJLUCJS-PXDATVDWSA-N	FC1=CC=CC(=C1)[C@@H]2N(CCC2)C7=N[N]3C(=NC=C3C4=CC=CC(=N4)C5=NC(=NC=C5)N6C[C@H](O)CC6)C=C7	NTRK3	4916	neurotrophic receptor tyrosine kinase 3(NTRK3)	peptidyl-tyrosine phosphorylation
Cmp_229	25262965;44537932;69031857;69031900;69031901;69032038	24747394;24747394;24747394;24747394;32700874;32700874;32700874;32700874	458114	KVLFRAWTRWDEDF-IRXDYDNUSA-N	O1C[C@@H](N(CC1)C2=NC(=NC3=C2C=CC(=N3)C4=CC(=C(OC)C=C4)CO)N5[C@H](COCC5)C)C	MTOR	2475	mechanistic target of rapamycin(MTOR)	protein phosphorylation
Cmp_230	10392802	8568244;8568244;8568244;8568244	305810	ZSBOMTDTBDDKMP-OAHLLOKOSA-N	O=C1N(C(=CC(=O)N1C)N2C[C@H](N)CCC2)CC3=CC=CC=C3C#N	DPP4	1803	Dipeptidyl Peptidase IV (CD26;DPP-IV;DP-IV) Inhibitors	enzymatic function
Cmp_231	216326;44234581;46220375;60202653;66586201;66586206;67050872	35308382;35308382;35308382;35308382;187515;187515;187515;187515;187515;187515;187515;187515;187515;187515;187515;187515;30790963;30790963;30790963;30790963;21240043;21240043;21240043;21240043;35293765;35293765;35293765;35293765	277395;723210;723211;730302;743916;802672	GOTYRUGSSMKFNF-UHFFFAOYSA-N	O=C2N(C1CCC(=O)NC1=O)CC3=C2C=CC=C3N	CRBN	51185	DDB1-CRBN modulator;Angiogenesis Inhibitors;TNF-alpha Production Inhibitors	calcium related
Cmp_232	9818586	7994336;7994336;7994336;7994336;7994336	298624	KHEDUPJKNPEZBB-UHFFFAOYSA-N	O=C1NC(=O)NC(=C1C(=O)NC2=CC=CC=C2)NC3=CC=CC=C3	MAPK10	5602	mitogen-activated protein kinase 10(MAPK10)	protein phosphorylation
Cmp_233	4369270;68142531	3571902;3571902;3571902;3571902;3571902;3571902;3571902;3571902;3571902;3571902;3571902;3571902;3571902;3571902;3571902;3571902;3571902;3571902;3571902		AWDORCFLUJZUQS-ZDUSSCGKSA-N	[S](=O)(=O)(N1[C@H](CNCCC1)C)C2=CC=CC3=C2C(=CN=C3)C	ROCK2	9475	Rho associated coiled-coil containing protein kinase 2(ROCK2)	protein phosphorylation
Cmp_234	9995621	8171202;8171202;8171202;8171202	279482	CFKHTEWRARJPEJ-SNVBAGLBSA-N	ClC1=C(NC(=O)[C@@](O)(C(F)(F)F)C)C=CC(=C1)C(O)=O	PDK2	5164	pyruvate dehydrogenase kinase 2(PDK2)	protein phosphorylation
Cmp_235	400769	355161;355161;355161;355161;355161;355161;8138351;8138351;8138351	284395	WPTTVJLTNAWYAO-KPOXMGGZSA-N	O=C1[C@H]4[C@]([C@]2(C(=C1)[C@@]3([C@@H](CC2)C(C(=O)C(=C3)C#N)(C)C)C)C)(CC[C@@]5([C@H]4CC(CC5)(C)C)C(OC)=O)C	KEAP1	9817	Angiogenesis Inhibitors;Antiinflammatory Drugs;Apoptosis Inducers;Bcl-2 Inhibitors;Glutathione Reductase (NADPH) Activators;Heme Oxygenase Activators;IKK-1 (IKK-alpha) Inhibitors;NF-kappaB (NFKB) Activation Inhibitors;Nitric Oxide Production Inhibitors;Nuclear Factor, Erythroid Derived 2, Like 2 (Nrf2) Activators;PPARgamma Agonists	apoptosis
Cmp_236	11664426	9839161;9839161;9839161;9839161	434289	IAYGCINLNONXHY-LBPRGKRZSA-N	S1C(=C(NC(=O)N)C=C1C2=CC(=CC=C2)F)C(=O)N[C@H]3CCCNC3	CHEK2	11200	checkpoint kinase 2(CHEK2)	protein phosphorylation
Cmp_237	91936970			GMTAOJMPNXLKJI-UHFFFAOYSA-N	N#Cc1ccnc(c1)NC4C=C(C2CCN(CC2)C3COC3)N(N=4)C5CCCC5	MAP3K12	7786	mitogen-activated protein kinase kinase kinase 12(MAP3K12)	protein phosphorylation
Cmp_238	19323337	12325700;12325700;12325700;12325700	468603	RMDYFILMTQCLCQ-JXMROGBWSA-N	FC1=CC=C(C=C1)CN2CCN(CC2)C(=O)\C=C\C3=C(C=CC=C3)Cl	F2R	2149	F2R antagonist	receptor
Cmp_239	5401;44383;63016;663211;4872843;9803362;18177186;20290811;21195192;21847009;23362793;25137846;44662380;45114205;45356864;51371413;66931401;67146672;67317250;67363519;67363782;67364436;67587087;67767378;67791831;68284787;68859940;69098532;69252143;69476025;69746684;70011192;70262356	21111832;7999985;7999985;7999985;7999985;4057229;4057229;4057229;4057229;56714;56714;56714;56714;56714;56714;56714;56714;56714;7979122;7979122;7979122;7979122;5208;5208;5208;5208;5208;5208;5208;5208;5208;5208;5208;40382;40382;40382;40382;40382;40382;40382;40382;40382;40382;40382;40382;40382	115076	VCKUSRYTPJJLNI-UHFFFAOYSA-N	COc2cc1nc(nc(N)c1cc2OC)N3CCN(CC3)C(=O)C4CCCO4	PGK1	5230	PGK1 activator	kinase
Cmp_240	5287620	4449949;4449949;4449949;4449949;4449949;4449949;4449949;4449949;4449949;4449949;4449949;4449949;4449949;4449949;4449949;4449949	203054	PKOUAUWPBMZQCH-FQEVSTJZSA-N	[S](=O)(=O)(N1[C@@H](CCC1)COC2=CC=CC=C2)C5=CC3=C(N(C(=O)C3=O)CC4=CC=CC=C4)C=C5	CASP7	840	Apoptosis Inhibitors;Caspase 3 Inhibitors;Caspase 7 Inhibitors	apoptosis
Cmp_241	71727133			PGGLRAWFUJMQBN-HXUWFJFHSA-N	ClC4=C(F)C=C([C@H](N3C(=O)C=C(C1=NC(=NC=C1)NC2CCOCC2)C=C3)CO)C=C4	MAPK3	5595	mitogen-activated protein kinase 3(MAPK3)	protein phosphorylation
Cmp_242	9870477	8046168;8046168;8046168;8046168		GPXBXXGIAQBQNI-UHFFFAOYSA-N	ClC4=CC=C(C3=CC1=C([NH]C=C1C(=O)C2=C(F)C=CC(=C2F)N[S](=O)(=O)CCC)N=C3)C=C4	BRAF	673	B-Raf proto-oncogene, serine/threonine kinase(BRAF)	protein phosphorylation
Cmp_243	21527;66623406	20232;20232;20232;20232;20232		GDQXJQSQYMMKRA-UHFFFAOYSA-N	[N]1(N=C(C2=C(N=CN=C12)N)CC3=CC=CC4=CC=CC=C34)C(C)(C)C	MAPK13	5603	mitogen-activated protein kinase kinase 13(MAP2K13)	peptidyl-tyrosine phosphorylation
Cmp_244	45381385			WQAGVQVBDHOHRD-UHFFFAOYSA-N	O=C(N(CCO)C1=CC=CC=C1)NC4=CC=C(C3=C2C(=C[NH]C2=NC=N3)C)C=C4	LIMK1	3984	LIM domain kinase 1(LIMK1)	protein phosphorylation
Cmp_245	68570;16213098;53317240;57451737;66706146;68839938;70290425	26382903;26382903;26382903;26382903;61840;61840;61840;61840;61840;61840;61840;61840;61840;61840;61840;61840;61840;61840;61840;61840;61840;61840;61840;61840;61840;61840;61840;61840;61840;61840;61840;61840;61840;61840;61840;61840;61840;61840;61840;61840;61840;61840;61840;61840;17340835;17340835;17340835;17340835	309306	VOXZDWNPVJITMN-SFFUCWETSA-N	O[C@H]4[C@@]1([C@H]([C@H]2[C@H](CC1)C3=C(CC2)C=C(O)C=C3)CC4)C	SRD5A1	6715	Apoptosis Inducers;11beta-Hydroxysteroid Dehydrogenase (11beta-HSD) Inhibitors;Antimitotic Drugs;Bcl-xl Inhibitors;Steroid 5alpha-Reductase Inhibitors	receptor
Cmp_246	67026917			IGMSBHBHVCLQBH-UHFFFAOYSA-N	N(C1CCCCC1)C2=NC=CC(=C2)C3=C(C5=C(C(=N3)N4CCNCC4)C=CN=C5)C6=CC=CC=C6	PRKD1	5587	protein kinase D1(PRKD1)	protein phosphorylation
Cmp_247	10699955		711021	MNFGRMAJNGDXMU-CONSDPRKSA-N	[P+](O)(O)([O-])CC4=CC=C(C[C@H](NC(=O)C)C(=O)NC1(CCCCC1)C(=O)N[C@@H](CC(=O)N)C(=O)NCCCC2=CC=CC3=CC=CC=C23)C=C4	PTK2	5747	protein tyrosine kinase 2(PTK2)	peptidyl-tyrosine phosphorylation
Cmp_248	2810167;6927013	5301446;5301446;5301446;5301446;29333603;29333603;29333603;29333603;9214429;9214429;9214429;9214429;2088585;2088585;2088585;2088585;2088585;2088585;2088585;30655618;30655618;30655618;30655618	729588	BFXLAXBXCXOWNH-UHFFFAOYSA-N	ClC2=CC(=C(N[S](=O)(=O)C1=CC(=C(Cl)C=C1)[N+]([O-])=O)C=C2)C(=O)NC3=CC=C(Cl)C=C3	COASY	80347	Phosphopantetheine Adenylyltransferase (PPAT) Inhibitors	enzymatic function
Cmp_249	70684;6994776;44118703	5362762;5362762;5362762;5362762;5362762;5362762;21473626;21473626;21473626;21473626;63850;63850;63850;63850;63850;9804944;9804944;9804944;28468515;28468515;28468515;28468515	400629	PRRZDZJYSJLDBS-UHFFFAOYSA-N	BrCC(=O)C(O)=O	HK2	3099	HK2 inhibitor	kinase
Cmp_250	451668;53241319;53241320;53241412;53241413;53241414;53241418;55285357;66601416;66882577;67784458;68579072;68579080;68625343;68625933;68626082;68626099;68626104;68626493;68626591;68626592;68626812;69816993	32974397;32974397;32974397;32974397;32974398;32974398;32974398;32974398;397844;397844;397844;397844;397844;397844;397844;397844;397844;397844;397844;397844;397844;397844;397844;397844;33285941;33285941;33285941;33285941;24770786;24770786;9805941;9805941;9805941;9805941	125366;423963	XAUDJQYHKZQPEU-KVQBGUIXSA-N	O1[C@@H]([C@@H](O)C[C@@H]1N2C(=O)N=C(N=C2)N)CO	DCK	1633	Purine Antagonists	kinase
Cmp_251	12934390	21800593;21800593;21800593;21800593		RTHHSXOVIJWFQP-UHFFFAOYSA-N	O1C2=C(C(=CC1=O)C)C=CC(=C2C=O)O	ERN1	2081	endoplasmic reticulum to nucleus signaling 1(ERN1)	protein phosphorylation
Cmp_252	9892113	8067783;8067783;8067783	290302	XSYJUVKQRPLTAU-BKMGADMVSA-N	O([C@@H]1CC[C@H](NC(=O)[C@H](OC)[C@H](O)[C@@H](O)[C@H](O)\C=C\C(C)(C)C)C(=O)NC1)C(=O)C2CCCCC2	METAP1	23173	Methionine Aminopeptidase-1 (MetAP1) Inhibitors;Methionine Aminopeptidase-2 (MetAP2) Inhibitors	enzymatic function
Cmp_253	49787174	26231449;26231449;26231449;26231449;26231449	716732	NUUSUAWULNXMGF-UHFFFAOYSA-N	ClC1=C(Cl)C=CC(=C1)NC(=O)NC3=CC2=C(N=NS2)C=C3	EIF2AK1	27102	EIF2AK1 inhibitor	kinase
Cmp_254	11453012	9627863;9627863;9627863;9627863	449119	RELJBNLDXPSLLS-UHFFFAOYSA-N	O=C1NC(=O)C(=C1C3=C[N](C2CCNCC2)C4=CC=CC=C34)C5=C[N](C6=CC=CC=C56)C	PRKCA	5578	protein kinase C alpha(PRKCA)	protein phosphorylation
Cmp_255	44632017	26232158;26232158;26232158;26232158	637655	HLXSCTYHLQHQDJ-UHFFFAOYSA-N	ClC3=C2C(O)(CC(=O)C1=CC=C(OC)C=C1)C(=O)NC2=C(Cl)C=C3	FLI1	2313	EWS-FLI1 Inhibitors	transcription
Cmp_256	9862831	8038527;8038527;8038527;8038527	254228	UPCODGKQZAKIAC-UHFFFAOYSA-N	N1(CCCC2=CC=CC=C12)C3=NC=NC4=C3C=C([NH]4)C5=CC=C(N)C=C5	EGFR	1956	epidermal growth factor receptor(EGFR)	protein phosphorylation related
Cmp_257	71481097	32701989;32701989;32701989;32701989;32701989;32701989;32701989;32701989;32701989	768270	DEVSOMFAQLZNKR-RJRFIUFISA-N	FC(F)(F)C1=CC(=CC(=C1)C(F)(F)F)C2=N[N](C=N2)\C=C/C(=O)NNC3=NC=CN=C3	XPO1	7514	XPO1 (CRM1) inhibitor	transporter
Cmp_258	200603;200604;203600;572230;12248292;15919263;67056021;67296275;68984529;70505464	15164599;15164599;15164599;15164599;9271255;9271255;9271255;363037;363037;363037;29316747;29316747;29316747;173655;173655;173655;173655;173656;173656;173656;173656;176358;176358;176358;11525307;11525307;11525307;11525307;11525312;11525312;11525312;11525312;11525312;497533	638914	HHZQETZZACUFHE-UHFFFAOYSA-N	ClC3=CC1=C([NH]C2=C1C=CN=C2)C(=C3)N	CHUK	1147	conserved helix-loop-helix ubiquitous kinase(CHUK)	protein phosphorylation
Cmp_260	27700416	26175753;26175753;26175753;26175753	725022	RZIARFBIRKOIKP-UHFFFAOYSA-N	O(C(C)(C)C)C(=O)NCC1=CC=C(C=C1)C(=O)NC2=CC=NC=C2	AURKA	6790	aurora kinase A(AURKA)	protein phosphorylation
Cmp_261	9958520	8134129;8134129;8134129;8134129		SGYJGGKDGBXCNY-ZDIDWYTNSA-N	O=C2N[C@@H](CCCCCC(=O)C1OC1)C(=O)NC(C(=O)N[C@H](C(=O)N3[C@@H]2CCC3)CC4=CC=CC=C4)(C)C	HDAC4	9759	Reported to be a general HDAC inhibitor	epigenetics
Cmp_262	9853499	8029210;8029210;8029210;8029210;8029210;8029210;21234781;21234781;21234781;21234781	362022	HIZOPJQOPKRKFM-UHFFFAOYSA-N	ClC6=CC1=C([N](C(=C1CCCC2=CC=C(C=C2)C(O)=O)CCN[S](=O)(=O)CC3=CC(=C(Cl)C=C3)Cl)C(C4=CC=CC=C4)C5=CC=CC=C5)C=C6	PLA2G4A	5321	Cytosolic Phospholipase A2 (cPLA2) Inhibitors	enzymatic function
Cmp_263	285033	251215;251215;251215;251215;251215;251215;251215;251215;251215;251215;251215;251215;251215;251215;8026977;8026977;8026977;8026977;7985795;7985795;7985795;7985795	90682	HYFHYPWGAURHIV-JFIAXGOJSA-N	O([C@H]5[C@@H]3[C@@]1(N(CCC1)CCC4=CC2=C(OCO2)C=C34)C=C5OC)C(=O)[C@@](O)(CCCC(O)(C)C)CC(OC)=O	EIF4E	1977	Elongation inhibitor; Translation inhibitor; Treatment of orphan leukemia	translation
Cmp_264			125891	VCXNFMLRLDZWTK-SDZGCHGRSA-N	COC(=O)C3=C(C)NC(C)=C(C(=O)OCCCCCCCCCCc1ccc(OC[C@@H](O)CNC(C)(C)C)c2C=C(C#N)Nc12)[C@@H]3C4=CC=CC5=NON=C45	CACNA1G	8913	Calcium Channel Blockers;beta-Adrenoceptor Antagonists	calcium related
Cmp_265	132904	117293;117293;117293;117293	197426	TZUYDLKHNQUNKS-UHFFFAOYSA-N	CC2OC=C3Cc1c(O)ccc(O)c1C(=O)C=23	ELAVL1	1994	ELAVL1 gene inhibitor	RNA binding
Cmp_266	44631842;72200065	24647240;24647240;24647240;24647240	654870	LWQQLNNNIPYSNX-UROSTWAQSA-N	O[C@H](/C=C/[C@H]([C@@H]1[C@@]2([C@@H](CC1)\C(CCC2)=C\C=C3\C[C@@H](O)C[C@H](O)C3=C)C)C)C4CC4	BGLAP	632	Vitamin D analog	calcium related
Cmp_267	9958524	8134133;8134133;8134133;8134133	294044	MPEAULRVUBBAGO-VQTJNVASSA-N	[S](=O)(=O)(N1CCCCC1)C5=CC=C(NC3=C2N=C[N](C2=NC(=N3)N[C@H]4[C@H](CCCC4)C(=O)N)CC)C=C5	FLT3	2322	fms related tyrosine kinase 3(FLT3)	peptidyl-tyrosine phosphorylation
Cmp_268	4740;17876751;21713320;67243513;67251113;68410487;69293354;69990341;70053798;70286044	8063318;8063318;8063318;8063318;8113079;8113079;8113079;8113079;4578;4578;4578;4578;4578;4578;4578;4578;4578;4578;4578;4578;4578;4578;4578;30654408;30654408;30654408;30654408;30654409;30654409;30654409;30654409	143975	IZPNVUYQWBZYEA-UHFFFAOYSA-N	[N+]1(=CC=C(C=C1)C)C	CHKA	1119	NA	kinase
Cmp_269	11347895;68853159;68853162;69117036;69117039;71306373	28596818;28596818;28596818;28596818;28596818;28639258;28639258;28639258;28639258;9522833;9522833;9522833;9522833	346345;351906	SNMCWIDCSPHZRD-UHFFFAOYSA-N	O(C1=C3[N](C(=C1C)C(=O)C2=CC(=C(N)C=C2)C(O)=O)C=CC=C3)C	FGFR4	2264	fibroblast growth factor receptor 4(FGFR4)	phosphatidylinositol-mediated signaling
Cmp_270	16725726;44629697	20557532;20557532;20557532;20557532;32741672;32741672;32741672;32741672	449801	SOACFIGORGRGQQ-NSHDSACASA-N	OCC1(CCCC1)NCC(=O)N2CCC[C@H]2C#N	DPP4	1803	Dipeptidyl Peptidase IV (CD26; DPP-IV; DP-IV) Inhibitors	enzymatic function
Cmp_271	11548630	9723409;9723409;9723409;9723409	418412	FIMYFEGKMOCQKT-UHFFFAOYSA-N	OCCONC(=O)C1=CC(=C(F)C(=C1NC2=CC=C(I)C=C2F)F)CN3OCCCC3=O	MAP2K1	5604	mitogen-activated protein kinase kinase 1(MAP2K1)	peptidyl-tyrosine phosphorylation
Cmp_272	4592	21130182;21130182;21130182;21130182;4431;4431;4431;4431;4431	257631	HHODLRBJFMBODF-UHFFFAOYSA-N	[S](=O)(=O)(N)C3=CC=C(NC1=NC=CC(=N1)NC2=CC=CC=C2C#N)C=C3	CDK4	1019	cyclin dependent kinase 4(CDK4)	protein phosphorylation
Cmp_273	30891	28660;28660;28660;28660;28660;28660;28660;28660;28660	313169	TXODBIOSWNNKJM-UHFFFAOYSA-N	OC1=C(C=C(Br)C=C1Br)C2=C(O)C(=CC(=C2)Br)Br	SLC1A5	6510	GABA(A) Receptor Agonists;Large Conductance K(Ca) 1.1 (BK, maxi K+) Channel Activators	transporter
Cmp_274	3830;2734020;19706488;20406982;66702495;67290616;67291030;67331802;67759594;67780876;67933147;68439836;68661345;68661437;69905444;70635752;71208864	2015778;2015778;2015778;2015778;2015778;2015778;3698;3698;3698;3698;3698;3698;3698;3698;3698;3698;3698;3698;3698;3698;3698;3698;3698;3698;3698;3698;3698;3698	273462	QANMHLXAZMSUEX-UHFFFAOYSA-N	O1C(=CC=C1)CNC2=NC=NC3=C2[NH]C=N3	PINK1	65018	PTEN induced putative kinase 1(PINK1)	protein phosphorylation
Cmp_275	11450633;16088021;16658243;24764414;26322458;44590827;71300638	24691016;24691016;24691016;24691016;24691016;24691016;24691016;24691016;17246652;17246652;17246652;17246652;17246652;17246652;17246652;28533754;28533754;28533754;28533754;9625485;9625485;9625485;9625485;9625485;9625485;17591504;17591504;17591504;17591504;17591504;17342602;17342602;17342602;17342602	405286	MWPYFGLASMUYAV-GUBZILKMSA-N	O=C(N1[C@@H](CCC1)C#N)[C@@H](N)[C@H](CC)C	DPP8	54878	Dipeptidyl Peptidase IV (CD26; DPP-IV; DP-IV) Inhibitors	enzymatic function
Cmp_277	10361267	8039470;8039470;8039470;8039470		NEQZWEXWOFPKOT-JADIVCKYSA-N	O2[C@H](C\C=C/C(=O)[C@@H](O)[C@H](O)C\C=C\C1=CC(=CC(=C1C2=O)O)OC)C	MAP2K4	6416	mitogen-activated protein kinase kinase 4(MAP2K4)	peptidyl-tyrosine phosphorylation
Cmp_278	5712	5510;5510;5510;5510;5510	259100	OQQVFCKUDYMWGV-UHFFFAOYSA-N	O1C(=CC=C1CO)C2=N[N](C3=CC=CC=C23)CC4=CC=CC=C4	GUCY1B3	2983	Apoptosis Inhibitors;Hypoxia Inducible Factor 1-alpha (HIF-1alpha) Inhibitors;Guanylate Cyclase Activators;Angiogenesis Inhibitors	apoptosis
Cmp_279	71992;40466853	64993;64993;64993;64993;64993;64993;64993;64993;64993;8051388;8051388;8051388;8051388	90388	CDOVNWNANFFLFJ-UHFFFAOYSA-N	N1(CCNCC1)C2=CC=C(C=C2)C4=C[N]3N=CC(=C3N=C4)C5=CC=NC6=CC=CC=C56	ACVR1	90	activin A receptor type 1(ACVR1)	protein phosphorylation related
Cmp_280	56854033		741168	SNOFOFWXVIPRIY-AMGIVPHBSA-N	S([C@@H]1C[C@H](N(C1)CC4=CC3=C(C2=CC=CC=C2C3)C=C4)C(=O)NCCOC)C6=NC5=CC=CC=C5[NH]6	CAD	790	carbamoyl-phosphate synthetase 2, aspartate transcarbamylase, and dihydroorotase(CAD)	protein autophosphorylation
Cmp_281	56963315;72200818	29341786;29341786;29341786;29341786;28467540;28467540;28467540;28467540	786135	AVZCPICCWKMZDT-UHFFFAOYSA-N	OC(=O)CCNC1=CC(=NC(=N1)C2=CC=CC=N2)N4CCC3=CC=CC=C3CC4	KDM5B	10765	Histone Lysine Demethylase (KDM5B) Inhibitor	epigenetics
Cmp_282	5491960;69852244	9560869;9560869;9560869;9560869;4590791;4590791;4590791;4590791;4590791;4590791;9515868;9515868;9515868	286885	YPHMISFOHDHNIV-FSZOTQKASA-N	O[C@@H]([C@@H]1C[C@H](C[C@@H](C1=O)C)C)CC2CC(=O)NC(=O)C2	RPL6	6128	Translation Inhibitor; Glycogen Synthase Kinase 3 beta (GSK-3beta;tau Protein Kinase I) Inhibitors	translation
Cmp_283	3320547	2568121;2568121;2568121;2568121	632602	ZDYQINDXPNAOKX-UHFFFAOYSA-N	S(CC1=CC=C(F)C=C1)C2=NN=C(S2)NC(=O)C3=CC=C(F)C=C3	ABL2	27	ABL proto-oncogene 2, non-receptor tyrosine kinase(ABL2)	peptidyl-tyrosine phosphorylation
Cmp_284	5312126	4471558;4471558;4471558;4471558;4471558;4471558;4471558;4471558	206593	PDOCNPCPPLPXRV-UHFFFAOYSA-N	NC2Nc1cc(Cl)ccc1N=2	HTR3D	200909	5-HT3 receptor ligand	channel
Cmp_285	16122583;24916884	17279499;17279499;17279499;17279499;21227578;21227578;21227578;21227578	295467	UPABQMWFWCMOFV-UHFFFAOYSA-N	N(CCC1=CC=CC=C1)CC2=CC=CC=C2	FARS2	10667	NA	enzymatic function
Cmp_286	12892	12359;12359;12359;12359;12359		KKVYOWPPMNSLCP-UHFFFAOYSA-N	S(SC(=S)N1CCOCC1)C(=S)N2CCOCC2	PDK1	5163	pyruvate dehydrogenase kinase 1(PDK1)	protein phosphorylation
Cmp_287	51051074	26613521;26613521;26613521;26613521	746169	GHBUPSVATJKTRR-UHFFFAOYSA-N	FC(F)(F)C5=CC=C(C4=CC=C(C1=CC(=N[N]1C3=CC=C(N2CCNCC2)C=C3)CCC(=O)NC)C=C4)C=C5	ILK	3611	integrin linked kinase(ILK)	protein phosphorylation
Cmp_288	65055;201099;1549262;19733512;20291452;20333301;23298585;23298616;24182644;44152400;56841427;57356477;67800202;67822186;69412189;70216897	15279843;15279843;15279843;15279843;15279843;1266199;1266199;1266199;1266199;174110;174110;174110;174110;58566;58566;58566;58566;32739883		UDMBCSSLTHHNCD-KQYNXXCUSA-N	[P+](OC[C@H]3O[C@@H]([N]2C1=NC=NC(=C1N=C2)N)[C@H](O)[C@@H]3O)(O)(O)[O-]	PRKAG1	5571	protein kinase AMP-activated non-catalytic subunit gamma 1(PRKAG1)	protein phosphorylation
Cmp_289	10217017	8392509;8392509;8392509;8392509	662939	LMMJFBMMJUMSJS-UHFFFAOYSA-N	[S](=O)(=O)(NC1=NC=CC(=C1F)CC2=C(C4=C(OC2=O)C=C(OC3=NC=CC=N3)C=C4)C)NC	MAP2K1	5604	mitogen-activated protein kinase kinase 1(MAP2K1)	peptidyl-tyrosine phosphorylation
Cmp_290	24964624;46930998;56965964;67254077;71772002	25069699;25069699;25069699;25069699;24747356;24747356;24747356;24747356;24747356	630456	ULDXWLCXEDXJGE-UHFFFAOYSA-N	O=C1N3C(=NN1)C2=CC(=C(N=C2C=C3)C5=CC=C(C4(N)CCC4)C=C5)C6=CC=CC=C6	AKT1	207	AKT serine/threonine kinase 1(AKT1)	protein phosphorylation
Cmp_291	59599728		650380	IVQVBMWPWPTSNO-UHFFFAOYSA-N	S1C(=CC=C1C2=CC3=C(C=C2)C(=C(O)C=C3)C=O)C(=O)N4CCN(CC4)C	ERN1	2081	endoplasmic reticulum to nucleus signaling 1(ERN1)	protein phosphorylation
Cmp_293	11469862;69352028;69520335	9644692;9644692;9644692;9644692	226717	FKCMADOPPWWGNZ-YUMQZZPRSA-N	O=C(N1[C@@H](CCC1)B(O)O)[C@@H](N)C(C)C	DPP8	54878	Dipeptidyl Peptidase II (DPPII; DPP2; DPP7) Inhibitors;Dipeptidyl Peptidase IV (CD26; DPP-IV; DP-IV) Inhibitors;Dipeptidyl Peptidase IX (DPP9; DPRP2) Inhibitors;Dipeptidyl Peptidase VIII (DPP8) Inhibitors;Fibroblast Activation Protein-alpha (FAPalpha) Inhibitors	enzymatic function
Cmp_294	71329;25273571;67238435;67564144;69664960	8029786;8029786;8029786;8029786;64435;64435;64435;64435;64435;64435;64435;64435;64435;64435;64435;21238835;21238835;21238835;21238835	138388	IXTMWRCNAAVVAI-UHFFFAOYSA-N	[S](=O)(=O)(NC2=CC=C(CCN(CCOC1=CC=C(N[S](=O)(=O)C)C=C1)C)C=C2)C	KCNH2	3757	K(V)11.1 (erg1) Channel Blockers	channel
Cmp_296	9820526	7996275;7996275;7996275;7996275;7996275	272258	JOOXLOJCABQBSG-UHFFFAOYSA-N	[S](=O)(=O)(NC(C)(C)C)C1=CC=CC(=C1)NC2=NC(=NC=C2C)NC4=CC=C(OCCN3CCCC3)C=C4	JAK2	3717	Janus kinase 2(JAK2)	protein phosphorylation
Cmp_297	46215815	26346147;26346147;26346147;26346147	692547	QLPHOXTXAKOFMU-WBVHZDCISA-N	O=C(NC1CCCCC1)[C@H]2CC[C@H](N(C2)C3=NC(=NC(=C3)C4=CC5=C(C=C4)C(=N[NH]5)N)NC)C	PDPK1	5170	3-phosphoinositide dependent protein kinase 1(PDPK1)	protein phosphorylation
Cmp_298	49803313	32055842;32055842;32055842;32055842;32055842;32055842;32055842;32055842;32055842;32055843;32055843;32055843;32055843;32055843;32055843;32055843;32055843	821335	GYQYAJJFPNQOOW-UHFFFAOYSA-N	O(C3=C(N2CCC(N1CCN(CC1)C)CC2)C=CC(=C3)NC4=NC(=C(N=C4C(=O)N)CC)NC5CCOCC5)C	AXL	558	AXL receptor tyrosine kinase(AXL)	peptidyl-tyrosine phosphorylation
Cmp_299				QTUJFHJUHDTZFB-UHFFFAOYSA-N	CN(C1CC(C)(C)NC(C)(C)C1)c2ccc(nn2)c3ccc(C#N)cc3O	SNRPC	6631	Splicing modulator	RNA binding
Cmp_300	56941731			BBMWKHMUUHQRIO-GFCCVEGCSA-N	FC1(F)C[C@@H](N(C1)C3=N[N]2C(=NC=C2C(=O)N)C=C3)C4=CC(=CC=C4)F	NTRK3	4916	neurotrophic receptor tyrosine kinase 3(NTRK3)	peptidyl-tyrosine phosphorylation
Cmp_301	2808202	2086645;2086645;2086645;2086645;2086645	690527	CXOCENPNQSXLGZ-UHFFFAOYSA-N	S2C(=C(NC(=O)CC1=CC=CS1)C=C2)C(OC)=O	MAPK9	5601	mitogen-activated protein kinase 9(MAPK9)	protein phosphorylation
Cmp_302	78243752	32674395;32674395;32674395;32674395;32674395		FYICDSWKKFSYOM-UHFFFAOYSA-N	C=CC(=O)Nc1cc(ccc1Oc2ccccc2)C5=NN(C3CCC(CC3)N4CCN(CC4)C(C)=O)c6ncnc(N)c56	ERBB3	2065	erb-b2 receptor tyrosine kinase 3(ERBB3)	peptidyl-tyrosine phosphorylation
Cmp_303	11612883	9787637;9787637;9787637;9787637;9787637;9787637	424302	HESLKTSGTIBHJU-UHFFFAOYSA-N	CS(=O)(=O)c4cccc(CNc3nc(Nc2ccc1NC(=O)CCc1c2)ncc3C(F)(F)F)c4	PTK2	5747	protein tyrosine kinase 2(PTK2)	peptidyl-tyrosine phosphorylation
Cmp_304	2810830	2089245;2089245;2089245;2089245		DXVKFBGVVRSOLI-UHFFFAOYSA-N	ClC2=CC1=C(OC(=C(C1C(C(OCC)=O)C#N)C(OCC)=O)N)C=C2	AKT1	207	AKT serine/threonine kinase 1(AKT1)	protein phosphorylation
Cmp_305	2746822	2028293;2028293;2028293;2028293;2028293	325865	BQNXBSYSQXSXPT-UHFFFAOYSA-N	ClC3=C(CSC1=NN=C(S1)C2=NC=CN=C2)C(=CC=C3)Cl	PIEZO1	9780	Piezo1 channel activator	channel
Cmp_306	78425847			FIKIIYZRADISQS-UHFFFAOYSA-N	COC1=C(C=CC=C1)NC2=NC(=CS2)C4=CC3=C(C(=CC=C3)N)OC4=O	CFTR	1080	CFTR modulator	ATPase
Cmp_307	12661864	15412005;15412005;15412005;15412005	685725	MRAFQBWAGNWURO-UHFFFAOYSA-N	O(C1=CC=CC(=C1)C)C2=CNC(=O)NC2=O	LYN	4067	LYN proto-oncogene, Src family tyrosine kinase(LYN)	protein phosphorylation
Cmp_308	73432	66141;66141;66141;66141;66141	722199	ZZZYHIMVKOHVIH-VILODJCFSA-N	O5[C@]4([C@H]2[C@]1([C@@H]([C@@]3([C@@H](C[C@H]1OC(=O)[C@@H]2OC(=O)C=C(C)C)C(=C(O)C(=O)C3)C)C)[C@@H](O)[C@@H]4O)C5)C(OC)=O	SMUT		NA	NA
Cmp_309	25210493	24671015;24671015;24671015;24671015		SHWNKRPMUBFWKE-UHFFFAOYSA-N	[S](=O)(=O)(N2CCN([S](=O)(=O)C1=C(F)C=CC=C1F)CC2)C4=CC3=C(OCCO3)C=C4	PKLR	5313	Activator of human pyruvate kinase M2	kinase
Cmp_310	44135961	28662102;28662102;28662102;28662102	794194	ULFUJLFTRWWLPO-UHFFFAOYSA-N	O=C1CC(CC2=C1C(C(=C(N2)C)C(OCC)=O)C3=CC=C(C=C3)C4=CC=CC=C4)(C)C	TGFBR2	7048	transforming growth factor beta receptor 2(TGFBR2)	protein phosphorylation related
Cmp_311	1908905;1908906	1468486;1468486;1468486;1468486;1468487;1468487;1468487;1468487;1468487		PENIBPKELSMGQC-ZSOIEALJSA-N	S1\C(C(=O)C2=CC=CC=C12)=C/C3=C(O)C=CC(=C3)[N+]([O-])=O	ZDHHC17	23390	Palmitoyl Acyltransferase Inhibitors	signaling
Cmp_312	52912222	28661561;28661561;28661561;28661561	731311	FAWSUKOIROHXAP-NPMXOYFQSA-N	ClC4=CC=C(N[C@@H]1C[C@@H](N(C2=C1C=C(C=C2)C3=CC=C(C=C3)C(O)=O)C(=O)C)C)C=C4	BRDT	676	BET bromodomain inhibitor	epigenetics
Cmp_313	4216;9803932;40430070;51371197;67236210	7979692;7979692;7979692;7979692;4071;4071;4071;4071;4071	671666	GEHJIACZUFWBTK-UHFFFAOYSA-N	IC1=CC=CC2=C1C=CC=C2[S](=O)(=O)N3CCCNCC3	MYLK	4638	myosin light chain kinase(MYLK)	protein phosphorylation
Cmp_314	56941306			NFLZAWLLXDSRBZ-UHFFFAOYSA-N	ClC3=CC1=C(SC(=C1C)[S](=O)(=O)NC2=CC=CC(=C2)C(O)=O)C=C3	PFKFB3	5209	6-Phosphofructo-2-Kinase/Fructose-2,6-Biphosphatase 3 (PFKFB3) Inhibitors	kinase
Cmp_315	46925989	28479792;28479792;28479792;28479792	751282	VLIHQHQPGAWJCM-UHFFFAOYSA-N	ClC1=C(F)C=CC(=C1)N[S](=O)(=O)C3=C(F)C=C2NC(=O)CCC2=C3	PKM	5315	Apoptosis Inducers;TNF Expression Inhibitors;Non-Steroidal Antiinflammatory Drugs;Angiogenesis Inhibitors;Drugs Acting on Chemokine Receptors	kinase
Cmp_316	54675783	10482122;10482122;10482122;10482122;10482122;10482122;10482122;10482122;10482122;10482122;10482122;10482122;10482122;10482122;10482122;10482122;10482122;10482122;10482122;10482122;16735907;16735907;16735907;16735907;16735907;16735907;16735907;16735907;16735907;16735907;16735907;16735907;16735907;16735907;16735907;32675250;32675250;32675250;32675250;32675250;28533540;28533540;28533540;28533540;345…	70094	DYKFCLLONBREIL-KVUCHLLUSA-N	[C@@H]24CC1=C(C=CC(=C1C(=O)C2=C(O)[C@]3(O)C(=O)C(=C(O)[C@@H](N(C)C)[C@@H]3C4)C(N)=O)O)N(C)C	PARP1	142	Poly(ADP-ribose)polymerase-1 (PARP-1) Inhibitors	enzymatic function
Cmp_317		32501970;32501970;32501970;32501970;32740521;32740521;32740521;32740521	809709	DKZYXHCYPUVGAF-JCNLHEQBSA-N	C1(=CC=C2C(=N1)C(=C(C=N2)C(C)=O)N[C@H]3CC[C@@H](CC3)CN(C)C)C4=CC(=C(C(=C4)Cl)O)Cl	MELK	9833	maternal embryonic leucine zipper kinase(MELK)	peptidyl-tyrosine phosphorylation
Cmp_318	4065234;23748720	3280577;3280577;3280577;3280577;3280577;3280577;21235107;21235107;21235107;21239244;21239244;21239244		LMXOHSDXUQEUSF-UHFFFAOYSA-N	O1C(C(O)C(O)C1[N]3C2=NC=NC(=C2N=C3)N)CC(N)CCC(N)C(O)=O	SETD2	29072	Methyltransferase Inhibitor	epigenetics
Cmp_319	10072255	8247795;8247795;8247795;8247795	344942	VXDAVYUFYPFGDX-ATFAPYMMSA-N	S1C(=NC2=CC=CC=C12)C(=O)C(NC(=O)[C@H]3N(C[C@H](O)C3)C(=O)C)CCCN=C(N)N	PRSS3	5646	Trypsin Inhibitors;Tryptase Inhibitors	enzymatic function
Cmp_320	118735338			CZCUSHJQJWKYTD-UHFFFAOYSA-N	Cc1nccc(n1)C3=CN(Cc2ccccc2)c4cnccc34	DYRK1B	9149	dual specificity tyrosine phosphorylation regulated kinase 1B(DYRK1B)	protein phosphorylation
Cmp_322	73010393	35034882;35034882;35034882;35034882		IKUFKDGKRLMXEX-UHFFFAOYSA-N	CN1CCN(CC1)c2ccc(cc2)c3ccncc3c4cc(F)c(O)c(F)c4	RPS6KB1	6198	ribosomal protein S6 kinase B1(RPS6KB1)	protein phosphorylation
Cmp_323	25195720			IPPMFJCPJSBGNP-UHFFFAOYSA-N	FC(F)OC4=CC=C(C3=CN=C(NC2=CC=C(CN1CCC(CC1)C(O)=O)C=C2)N=C3)C=C4	KIT	3815	KIT proto-oncogene receptor tyrosine kinase(KIT)	peptidyl-tyrosine phosphorylation
Cmp_324	25062766;57345482;60202752;66576992	24676202;24676202;24676202;24676202;24676202;24676202;24676202;24676202;24676202;28637812;28637812;28637812;28637812;28651524;28651524;28651524;28651524;28651524;28651524;32738738;32738738;32738738;32738738	642344	ZVHNDZWQTBEVRY-UHFFFAOYSA-N	O1CCN(CC1)C4=CC=C(NC2=NC=CC(=N2)C3=CC=C(C=C3)C(=O)NCC#N)C=C4	JAK1	3716	Janus kinase 1(JAK1)	protein phosphorylation
Cmp_326	10430137	8605565;8605565;8605565;8605565		MABHMOXKRMWJGK-UHFFFAOYSA-N	ClC3=CC=C([S](=O)(=O)C1(CCC(=O)CC1)C2=C(F)C=CC(=C2)F)C=C3	APH1B	83464	Gamma-secretase	enzymatic function
Cmp_327	11684994	9859722;9859722;9859722;9859722	433419	ZJLXSIPWULUCRJ-UHFFFAOYSA-N	S1C(SCC1)CNC2=NC=NC3=C2C(=C([NH]3)C5=CC=C(OCCN4CCCC4)C=C5)C6=CC=CC=C6	TNK2	10188	ACK tyrosine kinase inhibitor	kinase
Cmp_329	3074;29976;6419915;6603818;11954260;12834837;51371320;53313210;67470211;67972386	10798479;10798479;10798479;10798479;10128555;10128555;10128555;10128555;8073808;8073808;8073808;5036128;5036128;5036128;5036128;2965;2965;2965;2965;2965;2965;2965;2965;2965;2965;2965;2965;2965;2965;2965;2965;27847;27847;27847;27847;27847		QVZCXCJXTMIDME-UHFFFAOYSA-N	O(CCCN1CCN(CCC1)CCCOC(=O)C2=CC(=C(OC)C(=C2)OC)OC)C(=O)C3=CC(=C(OC)C(=C3)OC)OC	SLC29A2	3177	Adenosine Transporter Inhibitor;Phosphodiesterase III Inhibitors;Phosphodiesterase V (PDE5A) Inhibitors	transporter
Cmp_330	59620037			YWDAJLXJSLKKPA-UHFFFAOYSA-N	O=C2N(C1=C3C(=NC=C1N2C)C=CC(=C3)C4=CC(=C(N=C4)C)OC(C)C)C5=C[N](N=C5C)C	PIK3CD	5293	phosphatidylinositol-4,5-bisphosphate 3-kinase catalytic subunit delta(PIK3CD)	protein phosphorylation
Cmp_332	68937228			OHQFXMINESIOFQ-UHFFFAOYSA-N	Cc1cccc(n1)c5nc(c2cncc(c2)c3ccc(CN(C)C)cc3)c4C=CNc4n5	ACVR1C	130399	activin A receptor type 1C(ACVR1C)	protein phosphorylation related
Cmp_333	93504;68114124;68727051	25069768;25069768;25069768;25069768;84407;84407;84407;84407;84407;84407;84407;84407;84407;84407	90036;91271	TVZCRIROJQEVOT-CABCVRRESA-N	O2C([C@@H](O)[C@H](N1CCCC1=O)C3=C2C=CC(=C3)C#N)(C)C	KCNJ11	3767	Potassium channel stimulator	channel
Cmp_334	49793270			JKMWINSPNJPJSO-UHFFFAOYSA-N	O=C2N(C1=C3C(=NC=C1N2C)C=CC(=C3)C4=CC(=CN=C4)OC(C)C)C5=C[N](N=C5C)C	PIK3CG	5294	phosphatidylinositol-4,5-bisphosphate 3-kinase catalytic subunit gamma(PIK3CG)	protein phosphorylation
Cmp_335	3818114	3044685;3044685;3044685;3044685	477602	XSHQBIXMLULFEV-UHFFFAOYSA-N	[N]1(N=C(C2=C(N=CN=C12)N)C3=CC=CC4=CC=CC=C34)C(C)(C)C	EPHB4	2050	Extracellular-Regulated Kinase (ERK) Inhibitors;EphB4 Inhibitors;Angiogenesis Inhibitors	kinase
Cmp_336	53469448	28643060;28643060;28643060;28643060;28643060	785905	SIXVRXARNAVBTC-UHFFFAOYSA-N	C1(=CC=C2C(=C1)CCN2C(CC3=CC(=CC=C3)C(F)(F)F)=O)C4=C[N](C5=NC=NC(=C45)N)C	EIF2AK3	9451	eukaryotic translation initiation factor 2 alpha kinase 3(EIF2AK3)	protein phosphorylation
Cmp_337	2859799	2135253;2135253;2135253;2135253;2135253;2135253		OONFNUWBHFSNBT-HXUWFJFHSA-N	N1(CCN(CC1)CC)CC2=CC=C(C=C2)C3=CC4=C([NH]3)N=CN=C4N[C@@H](C5=CC=CC=C5)C	ERBB2	2064	erb-b2 receptor tyrosine kinase 2(ERBB2)	protein phosphorylation
Cmp_338	117953038		832618	SXHHURZUIGDYAR-QGZVFWFLSA-N	C[C@@H]1CCCN1C2=CC(=CC(=N2)NC3=NC=CC(=C3)C#N)C4(CCN(C)CC4)C#N	MAP3K12	7786	mitogen-activated protein kinase kinase kinase 12(MAP3K12)	protein phosphorylation
Cmp_339	11597571	30798244;30798244;30798244;30798244		KTEIFNKAUNYNJU-UHFFFAOYSA-N	ClC1=C(F)C=CC(=C1C(OC2=C(N=CC(=C2)C3=C[N](N=C3)C4CCNCC4)N)C)Cl	NUDT1	4521	NUDT1 gene inhibitor	enzymatic function
Cmp_340	117857370		877156	GHTGYZMBQPXTCQ-UHFFFAOYSA-N	O=C(NC1=C(C(=O)N)C2=C(S1)C(OC(C2)(C)C)(C)C)C3=CC=N[NH]3	CFTR	1080	CFTR Modulator	ATPase
Cmp_341	57820201			GODKPWYLLOOFQL-KDURUIRLSA-N	FC2=C(CN1CCOCC1)C(=CC(=C2)[N]4C3=NC(=NC=C3C=C4)NC6=CN=C(N5C[C@@H](N[C@@H](C5)C)C)C=C6)F	JAK2	3717	Janus kinase 2(JAK2)	protein phosphorylation
Cmp_342	5350609	4507686;4507686;4507686;4507686		QJCKCOPYBGJYBU-WJDWOHSUSA-N	BrC3=CC=C(N1C(=C(\C(C1=O)=C\C2=CC=CC=C2O)C(OC)=O)C)C=C3	CDKN1B	1027	selective Inhibitor of E3 ligase Scf-Skp2-Cks1 mediated p27 degradation (Skp2E3LI)	ubiquitin
Cmp_343	46173038	25058217;25058217;25058217;25058217	825638	CJLMANFTWLNAKC-UHFFFAOYSA-N	O(C1=CC(=CC(=C1OC)OC)C2=C(N=CC(=C2)C3=CC(=CC=C3)O)N)C	ACVRL1	94	activin A receptor like type 1(ACVRL1)	protein phosphorylation related
Cmp_344	73777259	30904994;30904994;30904994;30904994;30904994	765506	VLULRUCCHYVXOH-UHFFFAOYSA-N	C1=C(C(=CC=C1)CN2C(=O)C4=C(N3C2=NCC3)CCN(C4)CC5=CC=CC=C5)C	TNFSF10	8743	TIC10 inactivates Akt and ERK and induces TRAIL (Tumor necrosis factor‚àö¬¢related apoptosis inducing ligand) expression	apoptosis
Cmp_345	5078;77997;3038519;9864019;19610426;25134616;25271901;53403364;66646484;67364935;67365365;67698369;67698373;68379260;68473071;69033309;69157789;69820342	2302083;2302083;2302083;2302083;13796067;13796067;13796067;13796067;13796067;13796067;13796067;8039713;8039713;8039713;8039713;8039713;70382;70382;70382;70382;70382;70382;70382;70382;70382;70382;70382;70382;70382;4900;4900;4900;4900;4900;4900;4900;4900;4900	203900;216363	ULFRLSNUDGIQQP-UHFFFAOYSA-N	[NH]1C2=C(C(=C1)CCN(C)C)C=C(C=C2)C[N]3N=CN=C3	HTR1D	3352	5-HT1B Agonists;5-HT1D Agonists	channel
Cmp_347	46244538			GMJJUIPOBZLSRJ-MRXNPFEDSA-N	[S](=O)(=O)(C1(CCOCC1)C2=CC(=NC(=N2)C3=C4C(=CC=C3)[NH]C=C4)N5[C@@H](COCC5)C)C	ATR	545	ATR serine/threonine kinase(ATR)	protein autophosphorylation
Cmp_348	117621212		865220	YULHJGMZULHTCR-UHFFFAOYSA-N	C1=C6C(=CC=C1[S](N5CCC([N]2C(=NC3=CC=CN=C23)C4=CC=NC=C4F)CC5)(=O)=O)N=C(O6)C	CFTR	1080	CFTR corrector	ATPase
Cmp_349	11589523	9764287;9764287;9764287;9764287	427106	XLZSBGWFJTXBDS-UHFFFAOYSA-N	CNC(=O)c1cc(ccn1)Oc2ccc4c(c2)N=C(Nc3ccc(Br)cc3)N4C	RAF1	5894	Raf-1 proto-oncogene, serine/threonine kinase(RAF1)	protein phosphorylation
Cmp_350	86583045	35035350;35035350;35035350;35035350		YPPSMYLMSKHYAY-UHFFFAOYSA-N	Cc4ccc(C(=O)C2C(=O)N(c1ccccc1)N(C)C=2c3ccccc3)c(N)c4c6cc5ccc(C)nc5cc6	EIF2AK3	9451	eukaryotic translation initiation factor 2 alpha kinase 3(EIF2AK3)	protein phosphorylation
Cmp_351	78357808	34980873;34980873;34980873;34980873		UYUHRKLITDJEHB-UHFFFAOYSA-N	COc1ccc(c(c1)OC)N(C(=O)Nc2c(C)cccc2C)c5cc(Nc3ccc(cc3)N4CCN(C)CC4)ncn5	SIK1	150094	salt inducible kinase 1(SIK1)	protein phosphorylation
Cmp_352	25166183		650307	GCZHKZTYTMTFGU-JHOUSYSJSA-N	O[C@H](CNC1(CC1)C2=CC=CC(=C2)C(C)C)[C@H]5NC(=O)C3=CC(=CC(=C3)COC)NCCCCOC4=CC=CC(=C4)C5	BACE2	25825	beta-Secretase 1 (BACE1)	enzymatic function
Cmp_353	24856436;67057052;68700464	24808590;24808590;24808590;24808590;34992550;34992550;34992550;34992550	476326	BKWJAKQVGHWELA-UHFFFAOYSA-N	OC(C1=NC(=CC=C1)N4N(C(=O)C5=CN=C(NC3=CC=C(N2CCN(CC2)C)C=C3)N=C45)CC=C)(C)C	WEE1	7465	WEE1 G2 checkpoint kinase(WEE1)	peptidyl-tyrosine phosphorylation
Cmp_354	9940787		233767	OVJDNZFLEREPKG-VPMCBBNJSA-N	S1C6=NC(=C1)C(=O)N[C@@H](CC2=C[NH]C3=CC=CC=C23)C(=O)N[C@@H](CC4=C[NH]C5=C4C(=CC=C5)OC)C(=O)NCC(=O)N[C@H](CC)C(=O)NC(C(=O)N(CC(=O)N[C@@H]6C)C)=C	GFM1	85476	Inhibitor of mitochondrial translation; Translation inhibitor	translation
Cmp_355	44195094			KILIYQSGUAKAHL-UHFFFAOYSA-N	[NH]5C1=C(C(=CC(=N1)C2=CC=CC(=N2)C)C3=CN=CC(=C3)C4=CC=C(C(N)C)C=C4)C=C5	ACVR1B	91	activin A receptor type 1B(ACVR1B)	protein phosphorylation related
Cmp_356	3235911;57383650	2486980;2486980;2486980;2486980		LRGVDHZAEYAHLG-UHFFFAOYSA-N	S1C(=CC=C1)C2=CC(=NO2)C(=O)NCCC[N]3C=CN=C3	CFTR	1080	CFTR Modulator	ATPase
Cmp_357	91808046		827756	NIVBGOGCJSMNMG-KRWDZBQOSA-N	CCN4c1ccc(F)cc1N=C(N[C@H]2CCN(C2)C(=O)NC(C)(C)C)c3cc(Cl)ccc34	PAK1	5058	p21 (RAC1) activated kinase 1(PAK1)	protein phosphorylation
Cmp_358	97297	87822;87822;87822;87822;87822	351397	WHSIXKUPQCKWBY-IOSLPCCCSA-N	IC2=C[N]([C@@H]1O[C@@H]([C@@H](O)[C@H]1O)CO)C3=NC=NC(=C23)N	AK7	122481	Adenosine kinase	kinase
Cmp_359	67974488		780358	QTOFVYOMOKYCEQ-UHFFFAOYSA-N	O=C(NC1CC1)C4=CC=C(C2=CN=C3[N]2C=CN=C3NCC(C)C)C=C4	TTK	7272	TTK protein kinase(TTK)	peptidyl-tyrosine phosphorylation
Cmp_360	16722836;67517580;67518325	17626393;17626393;17626393;17626393;17626393;17626393;17626393;17626393;17626393;17626393;17626393;17626393;17626393	441519	BMGQWWVMWDBQGC-IIFHNQTCSA-N	O1[C@@]3([N]7C6=C5[N]([C@H]1C[C@@H](N(C)C(=O)C2=CC=CC=C2)[C@H]3OC)C4=CC=CC=C4C5=C9C(=C6C8=CC=CC=C78)CNC9=O)C	PRKCQ	5588	Protein kinase C theta inhibitor	kinase
Cmp_362	51003123	26383605;26383605;26383605;26383605	729377	FNSJVQXUTIKAPS-UHFFFAOYSA-N	S(C4=C3C2=C(C1=C(C(=O)N=C1C2=CC=C3)C#N)C=C4)C5=CC=C(N)C=C5	MCL1	4170	Apoptosis Inducers;Caspase Activators;Mcl-1 Inhibitors	apoptosis
Cmp_363	72710839	35000185;35000185;35000185;35000185	837403	TXEBNKKOLVBTFK-UHFFFAOYSA-N	ClC4=C(C3=CC2=CN=C(NC1=C(C=CC=C1NC(=O)C=C)C)N=C2C=C3)C(=C(OC)C=C4OC)Cl	FGFR4	2264	fibroblast growth factor receptor 4(FGFR4)	phosphatidylinositol-mediated signaling
Cmp_364	3572750	2809792;2809792;2809792;2809792	339030	QPKROMNIEAEFQA-UHFFFAOYSA-N	O=C(NC2=NC1=CC=CC=C1[NH]2)C3=CC(=CC=C3)[N+]([O-])=O	IRAK1	3654	interleukin 1 receptor associated kinase 1(IRAK1)	protein phosphorylation
Cmp_365	11288934	9463921;9463921;9463921;9463921;9463921	407826	WIKGAEMMNQTUGL-SNVBAGLBSA-N	ClC1=CC=CC2=C1[NH]C=C2C[C@H]3NC(=O)N(C3=O)C	RIPK1	8737	receptor interacting serine/threonine kinase 1(RIPK1)	peptidyl-tyrosine phosphorylation
Cmp_366	56671814	26618871;26618871;26618871;26618871	845809	KTEIFNKAUNYNJU-LBPRGKRZSA-N	ClC1=C(F)C=CC(=C1[C@@H](OC2=C(N=CC(=C2)C3=C[N](N=C3)C4CCNCC4)N)C)Cl	ALK	238	anaplastic lymphoma receptor tyrosine kinase(ALK)	peptidyl-tyrosine phosphorylation
Cmp_367	50925411	26391463;26391463;26391463;26391463	732990	CLGRAWDGLMENOD-UHFFFAOYSA-N	CC(C)(O)C(=O)N1CCN(CC1)c2ccc(c(c2)C3C(=O)NC(=O)C=3C4=CNc5ccccc45)C(F)(F)F	GSK3B	2932	glycogen synthase kinase 3 beta(GSK3B)	protein phosphorylation
Cmp_368	49878590	21905425;21905425;21905425;21905425	787274	XXUFNNVFZFVKGP-UHFFFAOYSA-N	S2N(CC(=O)N1CCN(CC1)C(OCC)=O)C(=O)C3=C2N=C(C=C3C)C	DTYMK	1841	DTYMK inhibitor	kinase
Cmp_369	456214	401707;401707;401707;401707;401707	273824	QMGUOJYZJKLOLH-UHFFFAOYSA-N	O=C1NC(=O)C(=C1C2=C[N](C3=CC=CC=C23)CCCN(C)C)C4=C[NH]C5=CC=CC=C45	RPS6KA2	6196	CDK4/Cyclin D1 Inhibitors;Leucine-Rich Repeat Kinase 2 (LRRK2;Dardarin) Inhibitors;Protein Kinase C (PKC) Inhibitors	kinase
Cmp_371	49830252	24751747;24751747;24751747;24751747;24751747	719934	REKSFCCYDQMSIN-UHFFFAOYSA-N	FC(F)(F)C1=CC=CC(=C1)CNC3=C2N=C[N](C(C)C)C2=NC=N3	CSNK1D	1453	casein kinase 1 delta(CSNK1D)	protein phosphorylation
Cmp_372	2729560	2011516;2011516;2011516;2011516;2011516	719690	CRXJBISLCDTJDM-UHFFFAOYSA-N	FC(F)(F)C1=CC(=CC=C1)[S](=O)(=O)N2CCN(CC2)C(=O)C3CCCCC3	PKM	5315	Pyruvate Kinase Isozyme M2 (PKM2) Activators	kinase
Cmp_373	24883191	24660424;24660424;24660424;24660424	637197	YBTIDKMFVSZULE-HOTGVXAUSA-N	S1C(=CC2=CC=CC=C12)C3=CC(=NC=C3)C(=O)N[C@@H]5C[C@@H](N4C=C(F)C(=NC4=O)N)CC5	DCK	1633	Antimetabolites;DNA Methyltransferase (DNMT) Inhibitors	kinase
Cmp_374	10302451;44195703;68976452;68978186	26517573;26517573;26517573;26517573;26517573;26517573;8477917;8477917;8477917;8477917;8477917;8477917;8477917;8477917;8477917;8477917;8477917;9746379;9746379;9746379;9746379	323895	OUKYUETWWIPKQR-UHFFFAOYSA-N	ClC6=C(NC1=NC=NC2=C1C(=CC(=C2)OCCN3CCN(CC3)C)OC4CCOCC4)C5=C(OCO5)C=C6	YES1	7525	Src Kinase Inhibitors;Inhibitors of Signal Transduction Pathways;Abl Kinase Inhibitors	enzymatic function
Cmp_375	54764565	30837535;30837535;30837535;30837535	699708	QKKIWEILHCXECO-UHFFFAOYSA-N	N1(CCN(CC1)C)CC2=CC=C(C=C2)C6=CC3=C([NH]C=C3C5=CC4=C([NH]C=C4)C=C5)N=C6	MAP3K11	4296	mitogen-activated protein kinase kinase kinase 11(MAP3K11)	protein phosphorylation
Cmp_376	5278396	10017152;10017152;10017152;10017152	436431	XRKYMMUGXMWDAO-UHFFFAOYSA-N	S4C3=C(C1=CC(=O)C=C(O1)N2CCOCC2)C=CC=C3SC5=CC=CC=C45	ATM	472	ATM serine/threonine kinase(ATM)	protein phosphorylation
Cmp_377	11350462	9525398;9525398;9525398;9525398	411987	JMSUDQYHPSNBSN-UHFFFAOYSA-N	ClC1=CC(=CC(=C1)Cl)COC(=O)N2CCN(CC2)CCC(=O)C4=CC3=C(NC(O3)=O)C=C4	ENPP2	5168	Ectonucleotide Pyrophosphatase/Phosphodiesterase 2 (ENPP2;Autotaxin) Inhibitors	enzymatic function
Cmp_379	123964;23674529;40466865;68985687	110486;110486;110486;110486;110486;110486;110486;110486;110486;110486;110486;110486;21205168;21205168;21205168;21205168;8070141;8070141;8070141;8070141;9848618;9848618;9848618;9848618	164510	XGOYIMQSIKSOBS-UHFFFAOYSA-N	O1C3=C(C(=O)C2=CC=CC(=C12)CC(O)=O)C=CC(=C3C)C	TMEM173	340061	Mouse STING agonist; Interferon Inducers;Vascular Disrupting Agents (VDA)	immunity
Cmp_380	6440205	4944503;4944503;4944503;4944503		CGSGRJNIABXQJQ-CAAOHEDASA-N	CCCCC/C=C/C=C/C27O[C@@]6(C(C)=C)[C@H](OC(=O)c1ccccc1)[C@@H](C)[C@]5(O2)[C@@H]3C=C(C)C(=O)[C@@]3(O)[C@H](O)[C@@]4(CO)O[C@H]4[C@H]5[C@H]6O7	PRKCA	5578	protein kinase C alpha(PRKCA)	protein phosphorylation
Cmp_381	2396;6419775;25273551	4925407;4925407;4925407;4925407;4925407;2303;2303;2303;2303;2303;2303	191295	QLNAEPZXTGNWCX-UHFFFAOYSA-N	S1C(=C(N=C1NC)C)C2=NC(=NC=C2)NC4=CC=C(N3CCN(CC3)C(=O)C)C=C4	CCNE2	9134	NA	kinase
Cmp_382	11676786	9851515;9851515;9851515;9851515	450768	PSYDCPHNVFLHOA-UHFFFAOYSA-N	N1=C(N=CC(=C1)NC2=NC=C(C3=CC=CC=C23)C4=CC5=C(C=C4)C=CN=C5)C(C)(C)C	RAF1	5894	Raf-1 proto-oncogene, serine/threonine kinase(RAF1)	protein phosphorylation
Cmp_383	11697360	9872085;9872085;9872085;9872085	435485	AZGIWMKLPRJOPT-UHFFFAOYSA-N	FC5=CC=C(C2=C([N]1N=CC(=C1N=C2C)C3=CC(=CC=C3)N4CCN(CC4)C)N)C=C5	EPHB4	2050	Src Kinase Inhibitors;Inhibitors of Signal Transduction Pathways;Abl Kinase Inhibitors;EphB4 Inhibitors	kinase
Cmp_384	442972;40473220;71312049	391275;391275;391275;391275;391275;391275;391275;391275;391275;9818240;9818240;9818240;9818240	300176;671291	WPHXYKUPFJRJDK-AHWVRZQESA-N	COC1=CC(=CC=C1)CN([C@H]4C[C@H](N(CC3=CC2=C(OCO2)C=C3)C4)C(=O)N5CCNCC5)C(=O)CC(C)(C)C	PTCH1	5727	Smo Receptor Antagonists;Hedgehog Signaling Inhibitors	receptor
Cmp_385	5681;124887;2735338;6993606;21946294;44350582	111189;111189;111189;111189;111189;111189;111189;111189;5361679;5361679;5361679;5361679;5479;5479;5479;5479;5479;5479;5479	70080	RJVLFQBBRSMWHX-DHUJRADRSA-N	[S](=O)(=O)(N([C@H](C(=O)N1CCN(CC1)C2=CC=CC=C2)CC5=CC=C(O[S](=O)(=O)C3=CC=CC4=C3C=CN=C4)C=C5)C)C6=CC=CC7=C6C=CN=C7	CAMK2A	815	calcium/calmodulin dependent protein kinase II alpha(CAMK2A)	protein phosphorylation
Cmp_386	68187413			UEIXZMRXRYKEIL-UHFFFAOYSA-N	O=C(C2=CC(=C(N1CCNCC1)C=C2)NC(=O)C3=NC=CN=C3N)C4=CC=CC=C4	SGK3	23678	serum/glucocorticoid regulated kinase family member 3(SGK3)	protein phosphorylation
Cmp_387	44412343	23271533;23271533;23271533;23271533	425476	VBIYDORVDCFKHM-UHFFFAOYSA-N	OCCC[N]2C1=CC=CC=C1N=C2NC(=O)C3=CC(=CC=C3)[N+]([O-])=O	IRAK1	3654	interleukin 1 receptor associated kinase 1(IRAK1)	protein phosphorylation
Cmp_388	25102822	29340905;29340905;29340905;29340905	669863	NOYPYLRCIDNJJB-UHFFFAOYSA-N	O(C1=CC(=CC(=C1OC)OC)NCC3=C(C2=C(N=C(N=C2N)N)C=C3)C)C	DHFR	1719	DHFR	enzymatic function
Cmp_389	156422;68107492;72199922	137746;137746;137746;137746;137746;137746;137746;137746;137746;8030296;8030296;8030296;8116932;8116932;8116932	292897	MVCOAUNKQVWQHZ-UHFFFAOYSA-N	Cc1ccc(cc1)N2N=C(C=C2NC(=O)Nc4ccc(OCCN3CCOCC3)c5ccccc45)C(C)(C)C	MAPK11	5600	mitogen-activated protein kinase kinase 11(MAP2K11)	peptidyl-tyrosine phosphorylation
Cmp_390	101476433			NLCKCKYSUHCUDR-HJWRWDBZSA-N	O=C(/C=C\C(=O)Nc1cccc(Cl)c1)Nc2ccc(Cl)cc2	XPO1	7514	Exportin 1 inhibitor	transporter
Cmp_391	11664426		462996	FASLEVZZILWGJD-UHFFFAOYSA-N	COc1cc(ccc1[N+]([O-])=O)c4cc3Nc2ccc(cc2NC(=O)c3cc4)C(C)(C)C(=O)Nc5ccc(cc5)N6CCOCC6	CHEK1	1111	Inhibitors of Signal Transduction Pathways;Checkpoint Kinase 1 (Chk1) Inhibitors	kinase
Cmp_392	10966961	9142172;9142172;9142172;9142172;9142172		DMMILYKXNCVKOJ-UHFFFAOYSA-N	BrC4=C(NCCC1=CN=C[NH]1)N=C(NC2=CC=CC(=C2)NC(=O)N3CCCC3)N=C4	AKT2	208	AKT serine/threonine kinase 2(AKT2)	protein phosphorylation
Cmp_393	16119021	17276221;17276221;17276221;17276221	647681	RLAJOHAIIACFAM-ZZXKWVIFSA-N	O(CCN(C)C)C4=CC=C(/C=C/C1=NC=CC(=C1)C2=CC3=C([NH]2)NC=NC3=O)C=C4	PRKD3	23683	protein kinase D3(PRKD3)	protein phosphorylation
Cmp_394	11327430	9502382;9502382;9502382;9502382;9502382;9502382	365102	JAMULYFATHSZJM-UHFFFAOYSA-N	S1C3=C(C2=CC=CC=C12)C=CC=C3C4=CC=CC5=C4OC(=CC5=O)N6CCOCC6	XRCC6	2547	Inhibitors of Signal Transduction Pathways;DNA-Dependent Protein Kinase (DNA-PK) Inhibitors;DNA Repair Inhibitors	enzymatic function
Cmp_395	3547;163751;657249;11954307;16219471;17773294;21909932;23218685;23724856;25271908;44421877;45588492;67470222;69727386;69727524;69727626	143622;143622;143622;143622;143622;143622;143622;143622;143622;143622;15893632;15893632;15893632;15893632;15893632;15893632;26233889;26233889;26233889;26233889;10128602;10128602;10128602;10128602;10128602;30792085;30792085;30792085;30792085;3426;3426;3426;3426;3426;3426;3426;3426;3426;3426;3426;21234380;21234380;21234380;21234380	154989	NGOGFTYYXHNFQH-UHFFFAOYSA-N	[S](=O)(=O)(N1CCCNCC1)C2=CC=CC3=C2C=CN=C3	PKN2	5586	protein kinase N2(PKN2)	protein phosphorylation
Cmp_396	24804591		475055	XNVWWDGUTCSRJU-UHFFFAOYSA-N	N2=C(NCCCN1CCOCC1)C=C[N]3N=CC(=C23)C4=CC(=C(OC)C=C4)OC	RPS6KA3	6197	ribosomal protein S6 kinase A3(RPS6KA3)	protein phosphorylation
Cmp_397	2907;22420;311947;431989;434092;20156639;24198627;24199786;24199787;24840830;66689494;66742296;66797606;67363198;67422492;67439396;67469161;68865291;69023819;69271762;69941373	8658330;21138158;21138158;21138158;21138158;9894524;9894524;9894524;9894524;8274818;382033;383894;21427427;21427427;21427427;21427427;8105741;8105741;8105741;8105741;7983746;9822011;9822011;9822011;9822011;4890456;4890456;4890456;4890456;2804;2804;2804;2804;2804;2804;2804;2804;2804;2804;2804;2804;2804;2804;2804;2804;2804;2804;2804;2804;2804;2804;2804;2804;2804;2804;21041;21041;21041;21041;21041;2…	70020	CMSMOCZEIVJLDB-UHFFFAOYSA-N	ClCCN([P+]1([O-])OCCCN1)CCCl	LGALS1	3956	DNA alkylating agent prodrug; Apoptosis Inducers;BCL2 Expression Inhibitors;LGALS1 Expression Inhibitors	apoptosis
Cmp_398	2832019;40469922	2109741;2109741;2109741;2109741	327031	FCCUUXVXNBHGAZ-YLJYHZDGSA-N	S1C(=NC4=C1C=C(OC2=CC(=NC=C2)C3=C[N](N=C3)C)C=C4)N[C@H]5[C@H](O)CCCC5	CSF1R	1436	colony stimulating factor 1 receptor(CSF1R)	phosphatidylinositol-mediated signaling
Cmp_399	16220015	17347326;17347326;17347326;17347326		SJRVJRYZAQYCEE-UHFFFAOYSA-N	O(C1=CC=CC(=C1)C2=CC=CC=C2[N]3N=C(C(=C3CC)C4=CC=CC=C4)C5=CC=CC=C5)CC(O)=O	FABP5	2171	Adypocyte Fatty Acid Binding Protein (A-FABP;FABP4;FABPaP2) Inhibitors	fatty acid binding
Cmp_400	15604015	13079494;13079494;13079494;13079494;34993670;34993670;34993670;34993670	413231	CAOTVXGYTWCKQE-UHFFFAOYSA-N	ClC5=CC=C(C12CC3(CC(C1)CC(C2)C3)C(=O)NCC4=CC=NC=C4)C=C5	SPHK2	56848	Apoptosis Inducers;Inhibitors of Signal Transduction Pathways;BIRC4 Expression Inhibitors;Sphingosine Kinase Inhibitors;Tumor NADH Oxidase (tNOX) Inhibitors	kinase
Cmp_401	11492761	9667567;9667567;9667567;9667567	426433	IBMJKJJMRYHRNQ-UHFFFAOYSA-N	O2C3=C(CN(C1=CC=C(OC)C=C1)C2=O)C=CC(=C3)O	MIF	4282	Macrophage Migration Inhibitory Factor (MIF) Inhibitors	immunity
Cmp_402	10184653;15606394;67220330	9379262;9379262;9379262;9379262;8360155;8360155;8360155;8360155;8360155;8360155;8360155;8360155;8360155;8360155;8360155;8360155;8360155;8360155;32689674;32689674;32689674;32689674;13081856;13081856;13081856;13081856;13081856;13081856;13081856;13081856;13081856	323397;788604	HXHAJRMTJXHJJZ-UHFFFAOYSA-N	BrC3=CC(=C(COC1=NSC(=C1C(=O)N)NC(=O)NCCCCN2CCCC2)C(=C3)F)F	FLT4	2324	fms related tyrosine kinase 4(FLT4)	peptidyl-tyrosine phosphorylation
Cmp_403	182612	158821;158821;158821;158821		HGCAUCAWEADMPM-UHFFFAOYSA-N	[P+](O)(O)([O-])C(N)CC(C)C	LAP3	51056	NA	enzymatic function
Cmp_404	447682	394703;394703;394703;394703;394703;394703;394703;21239397;21239397;21239397;21239397	341743	AZSXOQSYRMGNPE-VXKWHMMOSA-N	FCC(=O)[C@@H](NC(=O)[C@@H](NC(=O)N1CCOCC1)CC2=CC=CC=C2)CCC3=CC=CC=C3	CAPN2	824	m-Calpain (Calpain-2) Inhibitors;Cathepsin B Inhibitors;Cathepsin L Inhibitors	calcium related
Cmp_405	4713;22402502;67575625	4551;4551;4551;4551;4551	234617	QFWCYNPOPKQOKV-UHFFFAOYSA-N	O1C(=CC(=O)C2=CC=CC=C12)C3=C(N)C(=CC=C3)OC	MAP2K4	6416	mitogen-activated protein kinase kinase 4(MAP2K4)	peptidyl-tyrosine phosphorylation
Cmp_406	10208;21125631;23616885;67498173;67948968	19992723;19992723;19992723;19992723;9793;9793;9793;9793;9793;9793;9793;9793;9793;9793	408822	JTSHKHCXDTXFCS-LCYFTJDESA-N	O=C2NC1=CC=CC=C1\C2=C\C3=C(CCC(O)=O)C=C([NH]3)C	FLT1	2321	fms related tyrosine kinase 1(FLT1)	peptidyl-tyrosine phosphorylation
Cmp_407	21883406	10630793;10630793;10630793;10630793	318238	FFQQVSHJKNRETB-UHFFFAOYSA-N	NC2=C1N=CN=C1[NH]C(=C2C4=NC3=C(C=CC=C3)[NH]4)O	MUSK	4593	muscle associated receptor tyrosine kinase(MUSK)	peptidyl-tyrosine phosphorylation
Cmp_408	776870;54707211	679119;679119;679119;679119;4232932;4232932;4232932;4232932	473521	LBDOGIZEEBHJSE-UHFFFAOYSA-N	OC2=C(C=C([N]1C(=CC=C1C)C)C=C2)C(O)=O	PIN1	5300	Pin1 Inhibitors	enzymatic function
Cmp_409	9884942	8060616;8060616;8060616;8060616	330820	UHUQDQUVZJEUKR-UHFFFAOYSA-N	O=C(NC2=CC1=CC=CC=C1C=N2)C3=CC=CC=C3NCC4=CC=NC=C4	MUSK	4593	muscle associated receptor tyrosine kinase(MUSK)	peptidyl-tyrosine phosphorylation
Cmp_410	159324;68615694	140122;140122;140122;140122;140122;140122;140122;140122;140122;140122;140122;140122;140122;17250664;17250664;17250664;17250664	253457	KLPBUQXSGNVDJD-UHFFFAOYSA-N	O=C1C=C(C(=CC1=O)C)C	FYN	2534	FYN proto-oncogene, Src family tyrosine kinase(FYN)	protein phosphorylation
Cmp_411	16725726		690279	KGPGFQWBCSZGEL-ZDUSSCGKSA-N	O(C[C@@H]1CNCCC1)C2=CN=C(C3=C2[N](C(=N3)C4=NON=C4N)CC)C#CC(O)(C)C	AKT2	208	AKT serine/threonine kinase 2(AKT2)	protein phosphorylation
Cmp_412	10127622;16214875	8303141;8303141;8303141;8303141;8303141;8303141;8303141;8303141;8303141;17342538;17342538;17342538;17342538;17342538;17342538	355417;456109	CYOHGALHFOKKQC-UHFFFAOYSA-N	BrC3=CC(=C(NC2=C(F)C1=C([N](C=N1)C)C=C2C(=O)NOCCO)C=C3)Cl	MAP2K2	5605	mitogen-activated protein kinase kinase 2(MAP2K2)	peptidyl-tyrosine phosphorylation
Cmp_413	1973;16218884;16759178;16760265;71297123	21396115;21396115;21396115;21396115;21396115;21475116;21475116;21475116;21475116;1897;1897;1897;1897;1897;1897;34975858;34975858;34975858;34975858;17346243;17346243;17346243;17346243	289331	RQCXKDWOCUJWQZ-UHFFFAOYSA-N	BrC1=CC=CC(=C1)C2=CC(=NC3=NC=NC(=C23)N)C5=CN=C(N4CCOCC4)C=C5	AK7	122481	Adenylate kinase	kinase
Cmp_414	9926791;10174505	8102425;8102425;8102425;8102425;8102425;8102425;8102425;8102425;8102425;8102425;8102425;8102425;8102425;8102425	306518;817356	UJLAWZDWDVHWOW-YPMHNXCESA-N	O=C(N3C[C@H](N(C1=NC=NC2=C1C=C[NH]2)C)[C@@H](CC3)C)CC#N	JAK3	3718	Janus kinase 3(JAK3)	protein phosphorylation
Cmp_415	9907982	8083634;8083634;8083634;8083634;8083634	272212	STRAIBOPIVXLQO-UHFFFAOYSA-N	FC4=C(C1=NC(=C([NH]1)C2=CC=NC=C2)C3=CC=C(F)C=C3)C(=C(N=C4N)N)F	MAPK14	1432	mitogen-activated protein kinase kinase 14(MAP2K14)	peptidyl-tyrosine phosphorylation
Cmp_416	67538149		443768	FJHGPWNOEATILY-UHFFFAOYSA-N	ClC4=CC=C(C1(CC1)C(=O)NCC(N)C2=CC=C(C=C2)C(=O)NC3=CC=NC=C3)C=C4	ROCK2	9475	Rho associated coiled-coil containing protein kinase 2(ROCK2)	protein phosphorylation
Cmp_418	25073775	30841484;30841484;30841484;30841484;30687712;30687712;30687712;30687712	671577	IGUBBWJDMLCRIK-UHFFFAOYSA-N	FC(F)(F)C3=CN=C(NC2=C(OC)C=C(N1CCOCC1)C=C2)C=C3NC4=CC=CC=C4C(=O)NC	PTK2	5747	protein tyrosine kinase 2(PTK2)	peptidyl-tyrosine phosphorylation
Cmp_419	176166;176167;51380842;69003910	10155807;10155807;10155807;10155807;153462;153462;153462;153462;153462;153462;153462;153462;153462;153463;153463;153463;153463;153463;153463;153463;153463;153463;13134962;13134962;13134962;13134962;9436831;9436831;9436831;9436831;21239981;21239981;21239981;21239981;34987361;34987361;34987361;34987361	306147	AXRCEOKUDYDWLF-UHFFFAOYSA-N	O=C1NC(=O)C(=C1C4=C[N](C2CCN(CC2)CC3=CC=CC=N3)C5=CC=CC=C45)C6=C[N](C7=CC=CC=C67)C	RPS6KB1	6198	ribosomal protein S6 kinase B1(RPS6KB1)	protein phosphorylation
Cmp_420	53354074	29414115;29414115;29414115;29414115	741111	HXWARSZQGAFXJM-MGPUTAFESA-N	CC(C)[C@@](C)(O)[C@@H]1CN(CCN1)c2nc(c(F)cc2Cl)C3=NNc4ncccc34	PRKCQ	5588	Inhibitors of Signal Transduction Pathways;Flt3 (FLK2/STK1) Inhibitors;Protein Kinase C (PKC) Inhibitors;Angiogenesis Inhibitors	kinase
Cmp_421	23378546	19077628;19077628;19077628;19077628	636755	QMLALHXGVBGFIC-UHFFFAOYSA-N	O=C1NCC2=C1C5=C(C4=C2C3=CC=CC=C3[N]4CCO)CCC6=C5C=CC(=C6)OC	MAP3K11	4296	mitogen-activated protein kinase kinase kinase 11(MAP3K11)	protein phosphorylation
Cmp_422	44200047		671414	WIQRRFQGIHYYTD-UHFFFAOYSA-N	C1(=CC=C(C=C1)Cl)C2=NC(=NO2)NC3=CC=C(C(=C3)C5=CC4=CN=C(C=C4N(C5=O)C)C)C	PDGFRA	5156	platelet derived growth factor receptor alpha(PDGFRA)	phosphatidylinositol-mediated signaling
Cmp_423	42611257	24747352;24747352;24747352;24747352;24747352;24747352;24747352;24747352;24747352;24747352;24747352;24747352;24747352;24747352	423462;742928;837104	ZGBGPEDJXCYQPH-UHFFFAOYSA-N	O=C(NC1=CC(=C(C=C1)C)NC3=CC2=C(N=CN(C2=O)C)C=C3)C4=CC(=CC=C4)C(C)(C)C#N	RAF1	5894	Raf-1 proto-oncogene, serine/threonine kinase(RAF1)	protein phosphorylation
Cmp_424	9811140	9518364;9518364;9518364;9518364;7986895;7986895;7986895;7986895	384414	DHEMNTLAGYUASY-BABZEESQSA-N	CO[C@H]2C[C@@H](C)C/C(/C)=C/[C@@H](CC(C)=O)C(=O)C[C@H](O)[C@@H](C)[C@H](OC(=O)[C@@H]1CCCCN1C(=O)C(=O)[C@]3(O)O[C@H]2[C@H](C[C@H]3C)OC)\C(\C)=C\[C@@H]4CC[C@@H](O)[C@@H](C4)OC	FKBP4	2288	Neurotrophic Agents	immunophilin
Cmp_425	9826528	8002271;8002271;8002271;8002271;8002271	364813	SUDAHWBOROXANE-SECBINFHSA-N	IC2=CC(=C(NC1=C(C=CC(=C1F)F)C(=O)NOC[C@H](O)CO)C=C2)F	MAP2K6	5608	mitogen-activated protein kinase kinase 6(MAP2K6)	peptidyl-tyrosine phosphorylation
Cmp_426	9829523;71311854	10173667;10173667;10173667;10173667;10138068;10138068;10138068;8005258;8005258;8005258;8005258;8005258;8005258;8005258;8005258;8005258;8005258;8005258;9530144;9530144;9530144;9530144;9438144;9438144;9438144;9438144;35294007;35294007;35294007;35294007	158003	PLHJCIYEEKOWNM-HHHXNRCGSA-N	ClC5=CC=C([C@@](N)(C3=CC1=C(N(C(=O)C=C1C2=CC(=CC=C2)Cl)C)C=C3)C4=CN=C[N]4C)C=C5	FNTA	2339	Inhibitors of Signal Transduction Pathways;Farnesyltransferase (geranylgeranyl pyrophosphate synthase) Inhibitors	enzymatic function
Cmp_427	164509	144217;144217;144217;144217;144217;144217;144217;144217;144217;144217	228517	ABFMMCZFKUIJGQ-UHFFFAOYSA-N	[P+](O)(O)([O-])CNCC2=C1NC(=O)C(=O)NC1=CC(=C2)[N+]([O-])=O	GRIA3	2892	AMPA Antagonists	neuron
Cmp_428	16720766;66576990	28189697;28189697;28189697;28189697;28189697;28189697;28189697;28189697;28189697;17625129;17625129;17625129;17625129;17625129;17625129;17625129;17625129;17625129;17625129;17625129	451435;715827	MPUQHZXIXSTTDU-QXGSTGNESA-N	[S](OC[C@@H]5C[C@@H]([N]2C1=NC=NC(=C1C=C2)N[C@H]3CCC4=CC=CC=C34)C[C@@H]5O)(=O)(=O)N	NAE1	8883	NEDD8-Activating Enzyme (NAE) Inhibitors	amyloid binding
Cmp_429	2161;16755358;29920852;68434272;68435938;68436499;69296548	2076;2076;2076;2076;2076;2076;2076;2076;2076;2076;2076	90210	SGRYPYWGNKJSDL-UHFFFAOYSA-N	O2C1=C(C=C(C(C)C)C=C1)C(=O)C3=CC(=C(N=C23)N)C(O)=O	S100A13	6284	Mediator Release Inhibitors	calcium related
Cmp_430	11625818	9800565;9800565;9800565;9800565;9800565;9800565;9800565;9800565;9800565;9800565;9800565;9800565	414143	IFSDAJWBUCMOAH-HNNXBMFYSA-N	FC1=CC=CC2=C1C(=O)N(C(=N2)[C@@H](NC3=NC=NC4=C3[NH]C=N4)CC)C5=CC=CC=C5	PIK3CD	5293	phosphatidylinositol-4,5-bisphosphate 3-kinase catalytic subunit delta(PIK3CD)	protein phosphorylation
Cmp_431	11174332	9349424;9349424;9349424;9349424	284289	DTIZKDMQUYFSRE-ZDUSSCGKSA-N	S1C(=C(N=C1NC(=O)N2[C@@H](CCC2)C(=O)N)C)C3=CC(=NC=C3)C4(CC4)C	PIK3CA	5290	phosphatidylinositol-4,5-bisphosphate 3-kinase catalytic subunit alpha(PIK3CA)	protein phosphorylation
Cmp_433	23635314;24989633;59594477;67199977;67199979	28189085;28189085;28189085;28189085;28189679;28189679;28189679;28189679;24633341;24633341;24633341;24633341	430440	HUNGUWOZPQBXGX-UHFFFAOYSA-N	O=C(Cc1ccc(cn1)c2ccc(cc2)OCCN3CCOCC3)NCc4ccccc4	SRC	6714	SRC proto-oncogene, non-receptor tyrosine kinase(SRC)	peptidyl-tyrosine phosphorylation
Cmp_434	5278396;5278397	4442218;4442218;4442218;4442218;4442218;4442218;4442218;4442218;4442218;4442218;4442219;4442219;4442219;4442219	347819	XZTUSOXSLKTKJQ-CESUGQOBSA-N	[C@H]45CC[C@@H]1[C@H](CC[C@]2(C)[C@H](CC[C@]12O)C3=CC(=O)OC3)[C@@]4(C)CC[C@H](O)C5	ATP1B2	482	ATPase Na+/K+ Transporting Subunit Beta 2	ATPase
Cmp_435	9852251		317941	LCMWDFXRHRLQPG-MXVIHJGJSA-N	C14=C(N=CN=C1[N]([C@H]3CC[C@H](N2CCN(C)CC2)CC3)C=C4C6=CC(=C(N[S](C5=CC=CC(=C5Cl)Cl)(=O)=O)C=C6)F)N	TEK	7010	TEK receptor tyrosine kinase(TEK)	peptidyl-tyrosine phosphorylation
Cmp_436	9901372;16757577;16760620;44424680	21395829;21395829;21395829;21395829;24614812;24614812;24614812;24614812;8077026;8077026;8077026;8077026	438052	XXLAEKOWCYJOKK-UHFFFAOYSA-N	S4C1=C(N=C(N=C1N2CCOCC2)C3=CC(=CC=C3)O)C=C4	PIK3C2B	5287	phosphatidylinositol-4-phosphate 3-kinase catalytic subunit type 2 beta(PIK3C2B)	phosphatidylinositol-mediated signaling
Cmp_437	24882589	24606032;24606032;24606032;24606032;24606032	629364	GVPAGJWVBUZHNQ-UHFFFAOYSA-N	[N]2(C1=C3C(=NC=C1N=C2C)C=CC(=C3)C#CC4=CN=CC=C4)C5=CC=C(C(C)(C)C#N)C=C5	PDPK1	5170	3-phosphoinositide dependent protein kinase 1(PDPK1)	protein phosphorylation
Cmp_438	2216926	1657130;1657130;1657130;1657130		PCILYMWQEGDZQY-UHFFFAOYSA-N	S2C1=CC=CC=C1N=C2NC(=O)CSC3=NC(=NC(=C3C#N)SC)N	RPS6KB2	6199	ribosomal protein S6 kinase B2(RPS6KB2)	protein phosphorylation
Cmp_439	42641861	28294676;28294676	666147	HKROEBDHHKMNBZ-CHBKHGQFSA-N	FC1=CC=C(/C=C(/C(=N/O)CC)C)C=C1	TRPA1	8989	TRPA1 Antagonists	channel
Cmp_440	5702538	10251049;10251049;10251049;10251049;10251049;10251049;10251049		XDHNQDDQEHDUTM-XJKSCTEHSA-N	O2[C@@](O)([C@H]([C@H](O)[C@@H]([C@H]1OC(=O)C(=C/C(=C/[C@H]([C@@H](O)[C@@H](C/C(=C/C=C/[C@@H]1OC)C)C)C)C)/OC)C)C)C[C@@H](O)[C@@H]([C@H]2C(C)C)C	ATP5J	522	v-ATPase	ATPase
Cmp_441	3220;25201450;66941273	21125679;21125679;21125679;21125679;24785348;24785348;24785348;24785348;23346113;23346113;23346113;23346113;23346113;3107;3107;3107;3107;3107;3107;3107;3107;3107;3107;3107	237157	MUOKSQABCJCOPU-UHFFFAOYSA-N	ClC1=CC=CC(=C1)NC2=NC4=C(C3=C2C=CN=C3)C=CC(=C4)C(O)=O	CSNK2A1	1457	casein kinase 2 alpha 1(CSNK2A1)	protein phosphorylation
Cmp_443	25066619	26632254;26632254;26632254;26632254	703555	MBAFFKJSYQWZHU-UHFFFAOYSA-N	FC1=C(OC)C=CC(=C1)C2=NC=C5C(=C2)C3=C(C4=C([NH]3)CCC4=O)C=C5	MAPKAPK5	8550	mitogen-activated protein kinase-activated protein kinase 5(MAPKAPK5)	peptidyl-tyrosine phosphorylation
Cmp_444	5329102;6456015;16113195;40469377;44181971	23630327;23630327;23630327;23630327;29342312;29342312;29342312;29342312;4486264;4486264;4486264;4486264;4486264;4486264;4486264;4486264;8028802;8028802;8028802;22498925;22498925;22498925;22498925;23498729;23498729;23498729;23498729;17270525;17270525;17270525;17270525;17270525;17270525;17270525;17270525;4958254;4958254;4958254;4958254;4958254;4958254;4958254;4958254;4958254	309144;836039;836056;865740	LQGUBLBATBMXHT-UHFFFAOYSA-N	OC1=CC(=CC2=C1C(=O)C3=C(C2=O)C=CC=C3O)C	KDR	3791	kinase insert domain receptor(KDR)	peptidyl-tyrosine phosphorylation
Cmp_445	11409972	9584867;9584867;9584867;9584867	397066	GZGLPBNOIFLLRE-UHFFFAOYSA-N	S1C(=CC=C1)C2=NC4=C(C(=N2)NN3C(=O)C(=CC3=O)C)C(=CC=C4)OC	IKBKB	3551	inhibitor of kappa light polypeptide gene enhancer in B-cells, kinase beta(IKBKB)	protein phosphorylation
Cmp_446	441314;40473182	390074;390074;390074;390074;390074;390074;390074;390074;390074;390074;390074	102773	ADPBTBPPIIKLEH-UHFFFAOYSA-N	O(C1=CC(=C(C(=C1)O)C(O)=O)C2=CC(=C(O)C=C2C)O)C	SMPD2	6610	Neutral Sphingomyelinase (N-SMase) Inhibitors;HIV Integrase Inhibitors	enzymatic function
Cmp_447	9811611;9873725;10121291;10233608;10370762;69537893;69759670;72200145	21202355;21202355;21202355;21202355;8482908;8482908;8482908;8482908;8296812;8296812;8296812;8296812;8546207;8546207;8546207;8546207;8324192;8324192;8324192;8324192;8049414;8049414;8049414;8049414;8207488;8207488;8207488;8207488;7987366;7987366;7987366;7987366;7987366;7987366;8409096;8409096;8409096;8409096	283989	HOSPRUSAKFDVHP-GOSISDBHSA-N	N1(CCNCC1)CC5=CC=C(C2=CC3=C([NH]2)N=CN=C3N[C@@H](C4=CC=CC=C4)C)C=C5	ABL1	25	ABL proto-oncogene 1, non-receptor tyrosine kinase(ABL1)	peptidyl-tyrosine phosphorylation
Cmp_448	447966	394909;394909;394909;394909;394909	347096	IBCXZJCWDGCXQT-UHFFFAOYSA-N	[NH]1N=CC(=C1C2=CC=CC=N2)C3=CC=NC4=CC=CC=C34	TGFBR1	7046	transforming growth factor beta receptor 1(TGFBR1)	protein phosphorylation related
Cmp_449	28408235;54708532	9535318;9535318;9535318;9535318;9535318;9535318	430604	CTESJDQKVOEUOY-UHFFFAOYSA-N	S1C4=C(C(=C1)C2=CC=C(C=C2)C3=CC=CC=C3O)C(=C(C(=O)N4)C#N)O	PRKAA1	5562	protein kinase AMP-activated catalytic subunit alpha 1(PRKAA1)	protein phosphorylation
Cmp_450	445354;44150610;71592243	23621953;23621953;23621953;23621953;393012;393012;393012;393012;393012;393012;393012;393012;393012;393012;393012;393012;393012;393012;393012;393012;393012;393012;393012;7997869;7997869;7997869;7997869;7999322;7999322;7999322;7999322;9494466;9494466;9494466;9494466;13115366;13115366;13115366;13115366;9800844;9800844;9800844;9800844;31105347;31105347;31105347;31105347;8444890	274715	FPIPGXGPPPQFEQ-OVSJKPMPSA-N	OC/C=C(/C=C/C=C(/C=C/C1=C(CCCC1(C)C)C)C)C	TGM1	7051	1 Epidermal transglutaminase inhibitor	enzymatic function
Cmp_451	9886086	8061759;8061759;8061759;8061759	305189	OCBMECSFDVUYQN-ROUUACIJSA-N	O([C@H](CC1=CC=CC=C1)C)C2=CC(=CC(=C2)C(=O)NC3=NC=C(C=C3)C(O)=O)O[C@H](COC)C	GCK	2645	Glucokinase Activators;Glucose Lowering Agents	kinase
Cmp_452	51000408	25991555;25991555	700676	DUIHHZKTCSNTGM-UHFFFAOYSA-N	[S](=O)(=O)(C1=CC=C(C=C1)C2=CN=C(N)C(=N2)C(=O)NC3=CC=CC=C3)C	ATRIP	84126	ATR gene inhibitor	kinase related
Cmp_453	4878;17751074	4712;4712;4712;4712;4712	324046	PBBRWFOVCUAONR-UHFFFAOYSA-N	ClC3=CC=C(C1=N[N](C(C)(C)C)C2=NC=NC(=C12)N)C=C3	HCK	3055	HCK proto-oncogene, Src family tyrosine kinase(HCK)	protein phosphorylation
Cmp_454	11626927	9801674;9801674;9801674;9801674;9801674	442824	LDTAHRLHGHFHKP-UHFFFAOYSA-N	[S](=O)(=O)(C1=CC=CC=C1COC2=C(SC(=C2)[N]4C3=CC(=C(OC)C=C3N=C4)OC)C#N)C	TBK1	29110	TBK1 gene inhibitor	kinase
Cmp_456		24663299;24663299;24663299;24663299;21395759;21395759;21395759;21395759;19980551;19980551;19980551;19980551;19980551;19980551;20016532;20016532;20016532;20016532;20016532;20016532	256939	IYOZTVGMEWJPKR-IJLUTSLNSA-N	[C@@H]1(CC[C@@H](CC1)C(=O)NC2=CC=NC=C2)[C@@H](C)N	ROCK2	9475	Rho associated coiled-coil containing protein kinase 2(ROCK2)	protein phosphorylation
Cmp_457	42646698	25058164;25058164	702718	XZZOJFOFCDHYRX-UHFFFAOYSA-N	FC1=CC=CC=C1C2=NC=C6C(=C2)C3=C(C5=C([NH]3)C4(CN(C4)C)CNC5=O)CC6	MAPKAPK2	9261	mitogen-activated protein kinase-activated protein kinase 2(MAPKAPK2)	protein phosphorylation
Cmp_458	9939609;18768463;20601051;23135991	8115230;8115230;8115230;8115230;8115230;8115230;21235069;21235069;21235069;21235069	310455	WDPFJWLDPVQCAJ-UHFFFAOYSA-N	S(C1=NC(=O)C4=C(N1CC(=O)N(CCN(CC)CC)CC2=CC=C(C=C2)C3=CC=C(C=C3)C(F)(F)F)CCC4)CC5=CC=C(F)C=C5	OPTN	10133	Lipoprotein Associated Phospholipase A2 (Lp-PLA2) Inhibitors	enzymatic function
Cmp_459	121487936			HWSHOMMVLGBIDN-UHFFFAOYSA-N	CC(C)(C)NC(=O)C1=CN=CN1C2CCN(CC2)c3ccc(cn3)C4=NN=C(O4)C(F)(F)F	WNK1	65125	WNK lysine deficient protein kinase 1(WNK1)	protein phosphorylation
Cmp_460	10316032	8491497;8491497;8491497;8491497;8491497	409594	BERLXWPRSBJFHO-UHFFFAOYSA-N	N(C1=CC=NC=C1)C2=NC(=NC3=NC=CN=C23)C4=CC(=CC=C4F)Cl	TGFBR1	7046	transforming growth factor beta receptor 1(TGFBR1)	protein phosphorylation related
Cmp_461	17513;16077667;16077668;16077669;16077670;16077671;16077672;16077673;67675098;69294871	35308241;35308241;35308241;35308241;17236685;17236685;17236685;17236685;7999247;7999247;7999247;7999247;16560;16560;16560;16560;16560;16560;16560;16560;16560;16560;16560;16560;16560;16560;16560;16560;16560;16560;16560;16560	174642	RTRQQBHATOEIAF-UUOKFMHZSA-N	O2[C@@H]([N]1C(=C(N=C1)C(=O)N)N)[C@H](O)[C@H](O)[C@H]2CO	PRKAA1	5562	protein kinase AMP-activated catalytic subunit alpha 1(PRKAA1)	protein phosphorylation
Cmp_462	24894053	31128805;31128805;31128805;31128805	638345	RJBLYAOGZIACGS-ZDUSSCGKSA-N	FC4=C(C1=NC(=C(N)C=C1)C(=O)NC3=C(N2C[C@@H](N)CCC2)C=CN=C3)C(=CC=C4)F	PIM3	415116	Pim-3 proto-oncogene, serine/threonine kinase(PIM3)	protein phosphorylation
Cmp_463	11754511	9929214;9929214;9929214;9929214	374143	WJXSWCUQABXPFS-UHFFFAOYSA-N	Nc1c(O)cccc1C(O)=O	ALDH7A1	501	Aldehyde Dehydrogenase	enzymatic function
Cmp_464	71291068	30917765;30917765;30917765;30917765	753524	QECMENZMDBOLDR-AWEZNQCLSA-N	ClC4=CC=C(C2=N[C@H](C1=NN=C([N]1C3=C2C(=C(S3)C)C)C)CC(=O)N)C=C4	BRD4	23476	Bromodomain-Containing Protein 4 (Brd4, HUNK1) Inhibitors	epigenetics
Cmp_465	4122;18462163;68662099;70253995;70297256;70299564;70300480	3979;3979;3979;3979;3979;3979;3979;3979;3979;3979;3979;3979;3979;21234883;21234883;21234883;21234883	308938	KYRVNWMVYQXFEU-UHFFFAOYSA-N	S1C(=CC=C1)C(=O)C3=CC2=C(N=C([NH]2)NC(OC)=O)C=C3	TUBG2	27175	Antimitotic Drugs;Tubulin polymerization inhibitors	mitosis
Cmp_466	46907787	17623621;17623621;17623621;17623621;34256780;34256780;34256780;34256780	669269	DNVXATUJJDPFDM-KRWDZBQOSA-N	ClC4=CC=C(C2=N[C@H](C1=NN=C([N]1C3=C2C(=C(S3)C)C)C)CC(OC(C)(C)C)=O)C=C4	BRD4	23476	BRD4 gene inhibitor	epigenetics
Cmp_467	44483163	24605055;24605055;24605055;24605055;24605055	650618	ZGSXEXBYLJIOGF-ALFLXDJESA-N	O=C(Nc1cccc2cccnc12)c3ccc(cc3)N6C(=O)[C@@H]5[C@H]4C[C@H](C=C4)[C@@H]5C6=O	TNKS2	80351	Wnt Signaling Inhibitors	enzymatic function
Cmp_468	4261;22598024;22598025;22598027;22598028;22598031;22598036;67395844;67396608;67397642;67397836;67398136;67398456;67399081;67401386	4111;4111;4111;4111;4111;4111;4111;4111;4111;4111;4111;4111	266686	INVTYAOGFAGBOE-UHFFFAOYSA-N	O(C(=O)NCC1=CC=C(C=C1)C(=O)NC2=CC=CC=C2N)CC3=CN=CC=C3	HDAC1	3065	Wnt pathway agonist; Histone deacetylase-1 inhibitor; Histone deacetylase-2 inhibitor	epigenetics
Cmp_469	10281	9861;9861;9861;9861;9861;9861;9861;9861;9861;9861;9861;9861	341704	KEQHJBNSCLWCAE-UHFFFAOYSA-N	O=C1C(=CC(=O)C(=C1)C)C(C)C	PLK1	5347	polo like kinase 1(PLK1)	protein phosphorylation
Cmp_470	1102;9539;39519;449185;517450;6992097;16219943;16219989;24802516;44630470;46864227;53313168;57376030;67091213;69486180;69504624;72621287	10752229;10752229;10752229;10752229;10752229;10752229;10752229;10025481;5360248;5360248;5360248;5360248;24807861;24807861;24807861;24807861;8374060;8374060;8374060;8374060;395786;395786;395786;395786;28296300;28296300;28296300;28296300;21435703;21435703;21435703;21435703;29319987;29319987;29319987;29319987;8571816;8571816;8571816;8571816;24589994;24589994;24589994;24589994;24589994;9460334;946033…	261551;369601;369604;402928	ATHGHQPFGPMSJY-UHFFFAOYSA-N	N(CCCCN)CCCN	PTPN2	5771	Protein tyrosine phophatase N-like stimulator; Drugs Acting on NMDA Receptors	enzymatic function
Cmp_471	3080614;24916985	2338366;2338366;2338366;2338366	188548	BIMZLRFONYSTPT-UHFFFAOYSA-N	OC(=O)CNC(=O)C(O)=O	P4HB	5034	Hypoxia-Inducible Factor Prolyl Hydroxylase Inhibitors;Prolyl 4-Hydroxylase Inhibitors	enzymatic function
Cmp_472	4055;11172826;15585223;15585224;18183552;19896226;20849137;21180955;21695407;23694936;44134814;66868326;67183824;67325337;67511900;67893513;67909864;67932241;67933378;68434678;68918389;69185854;69532168;69861578;69863396;69890437;70455890;70486229;71377178;71406776;72538750	28290612;28290612;28290612;28290612;8088315;8088315;8088315;11619944;11619944;11619944;11619944;11619944;11619944;11619944;11619944;11619944;28561623;28561623;28561623;28561623;28568490;28568490;28568490;28568490;28568491;28568491;28568491;28568491;28572965;28572965;28572965;28572965;3915;3915;3915;3915;3915;3915;3915;3915;3915;3915;3915;3915;3915;3915;3915;3915;3915;3915;3915;3915;3915;13443293;…	218848	MJVAVZPDRWSRRC-UHFFFAOYSA-N	O=C2C1=CC=CC=C1C(=O)C=C2C	GGCX	2677	Vitamin K3; Cell Division Cycle CDC25 Phosphatase Inhibitors	enzymatic function
Cmp_473	46907787	26323622;26323622;26323622;26323622;26323622;26323622	709716	CDOOFZZILLRUQH-GDLZYMKVSA-N	Cc1c(cccc1C4=CN(C)C(=O)C(Nc2ccc(cc2)[C@@H]3C(=O)N(C)CCN3C)=N4)NC(=O)C6=CC5CCCCC=5S6	BTK	695	Bruton tyrosine kinase(BTK)	protein phosphorylation
Cmp_474	78016	70398;70398;70398;70398	398957	UBXDWYFLYYJQFR-UHFFFAOYSA-N	O(C1=C(O)C=C(C=C1O)C(O)=O)C	RELA	5970	Free Radical Scavengers;NF-kappaB (NFKB) Activation Inhibitors	transcription
Cmp_475	3006531;16220066;71307532	2276356;2276356;2276356;2276356;2276356;24747355;24747355;24747355;24747355;17347374;17347374;17347374;17347374	270001	DVEXZJFMOKTQEZ-JYFOCSDGSA-N	S(C1=CC=CC=C1N)/C(N)=C(/C(=C(/SC2=CC=CC=C2N)N)C#N)C#N	MAP2K7	5609	mitogen-activated protein kinase kinase 7(MAP2K7)	peptidyl-tyrosine phosphorylation
